# Supplementary material for: Measurement of Visceral Fat: Should We Include Retroperitoneal Fat?
Source: PLoS One. 2014 Nov 17;9(11):e112355. doi: 10.1371/journal.pone.0112355 (PMC4234414; doi:10.1371/journal.pone.0112355)
Supplement: Dataset S1 — Cross sectional dataset. (XLSX) [file pone.0112355.s001.xlsx]

## Sheet: cross_sectional dataset for PON
age_l2	gender_l2	sbp2_l2	sbp_l2	dbp_l2	bmi_l2	wc_ic_l2	got_l2	gpt_l2	tc_l2	hdl_l2	ldl_l2	tg_l2	hscrp_l2	pg0_l2	a1c_l2	pg120_l2	totalfat_ct	subcutaneousfat_ct	visceralfat_ct	peritonealfat_ct	retroperitonealfat_ct	wc_atp3	wc_atp3_asia	bp_atp3	fpg_atp3	tg_atp3	hdl_atp3	ms_n_atp3	ms_atp3	ms_n_atp3_asia	ms_atp3_asia	htn_drug_l2	dm_drug_l2	lipiddrug_l2	homa2_b	homa2_s	dm_by_all	wc_ic	tg	hdl	lipiddrug	sbp	dbp	htn_drug	pg0	dm_drug	gender	totatfat_log	MS_WC
56.22	1	128	122	81	23.88	87	29	28	166	37	101	170	0.09	88	5.2	101	25196.2	15171.7	10024.5	6060.69	3963.8	0	1	0	0	1	1	2	0	3	1	0	0	0	61	207.7	0	87	170	37	0	122	81	0	88	0	1	10.1344	0
56.36	1	108	106	69	20.81	77	26	18	144	54	81	50	0.03	83	5.3	119	13777.1	11317.8	2459.27	1053.82	1405.45	0	0	0	0	0	0	0	0	0	0	0	0	0	54.3	299.6	0	77	50	54	0	106	69	0	83	0	1	9.53076	0
57.24	1	122	123	82	31.65	105	21	37	206	39	100	339	0.08	84	5.8	128	39365	17887.9	21477.1	10524.3	10952.8	1	1	0	0	1	1	3	1	3	1	0	0	1	195.5	43.9	0	105	339	39	1	123	82	0	84	0	1	10.5806	1
55.63	0	130	129	86	22.39	77	24	15	257	70	153	80	0.03	81	5.5	119	25592.8	17662.6	7930.25	2569.28	5360.97	0	0	1	0	0	0	1	0	1	0	0	0	0	146.8	74.4	0	77	80	70	0	129	86	0	81	0	0	10.1501	0
56.49	1	134	134	86	20.31	76	19	19	231	55	167	77	0.04	110	5.6	117	13707.4	7206.92	6500.48	3524.8	2975.68	0	0	1	1	0	0	2	0	2	0	0	0	0	50.2	135.2	0	76	77	55	0	134	86	0	110	0	1	9.52569	0
71.76	0	144	145	83	24.16	83	23	32	179	50	103	119	0.11	101	6.5	177	30550	20965.4	9584.64	4675.4	4909.24	0	0	1	0	0	0	1	0	1	0	0	0	0	80.4	89.2	1	83	119	50	0	145	83	0	101	0	0	10.3271	1
60.43	0	108	117	76	24.37	90	23	23	233	53	165	9	0.11	106	5.9	155	36808.9	24268.9	12540.1	7549.26	4990.81	1	0	0	0	0	0	1	0	0	0	0	0	0	130.4	39	0	90	9	53	0	117	76	0	106	0	0	10.5135	1
49.47	0	102	105	64	22.35	77	13	10	194	63	112	63	0.1	84	5.4	135	25580	18422.9	7157.13	3273.64	3883.49	0	0	0	0	0	0	0	0	0	0	0	0	0	94.6	126.1	0	77	63	63	0	105	64	0	84	0	0	10.1496	0
43.16	0	106	107	68	24.38	73	17	16	201	59	127	60	0.11	99	5.6	106	17823	11543.7	6279.39	3277.6	3001.79	0	0	0	0	0	0	0	0	0	0	0	0	0	84.3	88.6	0	73	60	59	0	107	68	0	99	0	0	9.78824	0
43.25	1	120	121	81	23.52	82	18	17	252	40	172	221	0.1	93	6.1	120	23683.1	9113.46	14569.6	8440.31	6129.3	0	1	0	0	1	0	1	0	2	0	0	0	0	103.7	79.8	0	82	221	40	0	121	81	0	93	0	1	10.0725	0
57.51	1	118	117	69	20.01	72	23	13	227	69	129	52	0.04	101	5.9	96	1929.13	1142.92	786.21	206.681	579.53	0	0	0	0	0	0	0	0	0	0	0	0	0	31.5	352.4	0	72	52	69	0	117	69	0	101	0	1	7.56482	0
55.06	0	121	122	75	22.43	84	32	29	183	39	121	215	0.21	144	8.2	408	25640.7	10184	15456.7	7205.15	8251.59	0	0	1	1	1	1	4	1	4	1	1	1	1	46.3	68.1	1	84	215	39	1	122	75	1	144	1	0	10.1519	1
38.86	0	118	114	74	16.87	70	15	12	224	59	137	65	0.02	86	5.7	118	7193.65	5936.51	1257.14	454.268	802.872	0	0	0	0	0	0	0	0	0	0	0	0	0	97.9	111.2	0	70	65	59	0	114	74	0	86	0	0	8.88095	0
50.46	0	102	106	64	20.56	80	15	12	246	59	158	146	0.03	110	6.5	134	22818.1	13647	9171.11	5273.82	3897.29	0	0	0	1	0	0	1	0	1	0	0	0	0	37.4	207.8	1	80	146	59	0	106	64	0	110	0	0	10.0353	1
61.4	0	120	120	59	21.84	80	17	17	216	70	112	82	0.06	98	5.8	95	20510.1	17127.6	3382.46	1344.77	2037.69	0	0	0	0	0	0	0	0	0	0	0	0	0	65.6	131.7	0	80	82	70	0	120	59	0	98	0	0	9.92867	1
57.43	1	130	124	88	23.52	83	20	16	220	71	133	38	0.01	103	5.8	78	11829.6	8856.23	2973.42	753.385	2220.04	0	1	1	0	0	0	1	0	2	0	0	0	0	63.6	117.8	0	83	38	71	0	124	88	0	103	0	1	9.37836	0
51.86	0	104	107	63	21.09	76	25	23	179	42	122	146	0.06	104	6.7	132	19497.2	7641.75	11855.4	7452.85	4402.59	0	0	0	0	0	1	1	0	1	0	0	0	0	71.5	96.5	1	76	146	42	0	107	63	0	104	0	0	9.87803	0
57.1	0	140	135	42	27.17	96	31	50	251	52	157	158	0.35	130	6.9	118	39475.5	26358	13117.5	6431.87	6685.61	1	1	1	1	1	0	4	1	4	1	1	0	0	48.6	85.2	1	96	158	52	0	135	42	1	130	0	0	10.5834	1
60.31	0	132	131	83	24.77	78	18	15	240	46	166	200	0.3	112	6.3	278	31306.2	22984.6	8321.5	4850.89	3470.61	0	0	1	1	1	1	4	1	4	1	0	0	0	47.2	139.7	1	78	200	46	0	131	83	0	112	0	0	10.3516	0
45.94	1	140	138	88	30.84	102	32	67	157	43	79	187	0.25	89	5.4	169	41995.7	26410.8	15584.8	8704.24	6880.59	0	1	1	0	1	0	2	0	3	1	0	0	0	130.1	65.9	0	102	187	43	0	138	88	0	89	0	1	10.6453	1
55.93	0	140	141	82	25.75	85	21	26	165	34	93	341	0.06	135	5.6	265	31725.8	19887.1	11838.7	7894.19	3944.48	0	0	1	1	1	1	4	1	4	1	0	1	1	102.1	28.1	1	85	341	34	1	141	82	0	135	1	0	10.3649	1
31	0	104	107	69	27.76	90.5	24	35	226	69	151	89	0.39	80	5.4	95	41789.4	34344.1	7445.37	3816.38	3628.99	1	1	0	0	0	0	1	0	1	0	0	0	0	177.7	58.7	0	90.5	89	69	0	107	69	0	80	0	0	10.6404	1
30.09	0	118	114	77	26.92	89	17	22	190	42	117	181	0.19	86	5.5	84	32069.6	24325.3	7744.26	4206.96	3537.3	1	0	0	0	1	1	3	1	2	0	0	0	0	154.8	57.1	0	89	181	42	0	114	77	0	86	0	0	10.3757	1
30.01	0						13	8	165	42	111	51	0.17	88	5.3	87	14396.3	11810.8	2585.45	1767.37	818.08	0	0	0	0	0	1	1	0	1	0				83.4	130.8	0		51	42					88		0	9.57473
35.95	1	134	130	83	28.7	92	13	23	245	37	109	385	0.07	88	5.4	96	38798.2	22021.6	16776.6	7899.63	8876.99	0	1	1	0	1	1	3	1	4	1	0	0	0	107.4	90.2	0	92	385	37	0	130	83	0	88	0	1	10.5661	1
45.71	0	121	121	83	32.05	98	17	28	177	44	102	143	0.08	94	5.6	110	53059.8	38491.3	14568.6	9026.58	5541.98	1	1	0	0	0	1	2	0	2	0				89	96.4	0	98	143	44		121	83		94		0	10.8792	1
43.11	0	123	122	78	21.16	77	17	22	162	36	91	196	0.03	91	5.5	95	26370.4	17376.2	8994.17	4924.16	4070.01	0	0	0	0	1	1	2	0	2	0	0	0	0	75.2	136.5	0	77	196	36	0	122	78	0	91	0	0	10.18	0
36.27	0	126	120	74	30.86	89	16	19	166	51	110	80	0.4	88	5.4	143	29615.1	18775.4	10839.8	6678.97	4160.78	1	0	0	0	0	0	1	0	0	0	0	0	0	126.1	71.5	0	89	80	51	0	120	74	0	88	0	0	10.296	1
68.47	1	111	114	68	22.87	86	25	32	199	44	136	104	0.71	112	7.1	198	29449.1	13847.1	15601.9	8088.64	7513.29	0	1	0	1	0	0	1	0	2	0	0	0	0	134	32.1	1	86	104	44	0	114	68	0	112	0	1	10.2904	0
68.22	0	113	114	67	27.29	79	25	36	225	42	143	201	0.2	127	7.4	310	31474.7	22527.9	8946.82	4374.26	4572.56	0	0	0	1	1	1	3	1	3	1	0	0	0	47.8	93.4	1	79	201	42	0	114	67	0	127	0	0	10.3569	0
35.76	0	93	96	66	21.05	76	17	13	194	51	129	105	0.14	95	5.8	97	22984.3	16809.3	6174.95	3001.78	3173.17	0	0	0	0	0	0	0	0	0	0	0	0	0	80.2	108.3	0	76	105	51	0	96	66	0	95	0	0	10.0426	0
58.33	0	103	106	71	24.62	75	30	39	240	57	175	86	0.25	95	6	109	32690.7	21545.8	11145	6173.18	4971.78	0	0	0	0	0	0	0	0	0	0	0	0	0	60.4	164.1	0	75	86	57	0	106	71	0	95	0	0	10.3948	0
33.84	1	112	116	75	24.61	79	16	11	159	45	104	46	0.05	88	5.3	75	18268	9187.54	9080.46	4667.1	4413.36	0	0	0	0	0	0	0	0	0	0	0	0	0	53	255.8	0	79	46	45	0	116	75	0	88	0	1	9.81291	0
34.63	1	124	123	71	28.04	89	24	34	178	32	112	282	0.29	103	6	144	28199.7	13897.2	14302.6	7860.72	6441.83	0	1	0	0	1	1	2	0	3	1	0	0	0	87.8	74	0	89	282	32	0	123	71	0	103	0	1	10.2471	0
58.03	1	157	149	94	28.73	94	15	12	155	36	105	61	0.09	131	7.7	213	43943.7	23185.8	20757.8	12619	8138.88	0	1	1	1	0	1	3	1	4	1	0	0	0	39.1	113.4	1	94	61	36	0	149	94	0	131	0	1	10.6907	1
58.07	0	101	106	70	25.63	76	22	19	228	57	137	110	0.05	88	5.6	111	34127.2	25745.2	8382	4519.28	3862.72	0	0	0	0	0	0	0	0	0	0	0	0	0	86.2	124.6	0	76	110	57	0	106	70	0	88	0	0	10.4378	0
40.16	0				20.32	82	18	20	138	47	76	67	0.05	89	5.6	94	14859.6	13121.5	1738.12	856.181	881.937	0	0	0	0	0	1	1	0	1	0	0	0	0	54.1	239.2	0	82	67	47	0			0	89	0	0	9.6064	1
29.62	0	95	97	62	22.46	70	15	10	157	51	91	60	0.04	88	5	94	18668.4	13931.8	4736.64	2131.56	2605.08	0	0	0	0	0	0	0	0	0	0	0	0	0	83.4	130.8	0	70	60	51	0	97	62	0	88	0	0	9.83459	0
61.43	1	128	129	86	29.54	95	36	39	261	49	161	352	0.07	105	6.6	212	41204.6	22599.1	18605.5	11154.9	7450.68	0	1	1	0	1	1	3	1	4	1	0	0	1	48.7	163.7	1	95	352	49	1	129	86	0	105	0	1	10.6263	1
51.7	0	110	116	75	20.82	74	18	11	224	61	135	111	0.04	96	5.2	126	20369.6	11044.6	9324.98	5551.81	3773.17	0	0	0	0	0	0	0	0	0	0	0	0	0	76.3	112.8	0	74	111	61	0	116	75	0	96	0	0	9.9218	0
64.35	1	131	131	86	26.73	94	56	95	234	35	164	189	0.11	121	5.8	174	37315.1	13722.5	23592.5	15078.1	8514.4	0	1	1	1	1	1	4	1	5	1	0	0	0	134.1	26.1	0	94	189	35	0	131	86	0	121	0	1	10.5272	1
66.29	0	105	114	65	28.23	94	18	14	227	56	141	118	0.14	95	5.8	178	48470.5	32751	15719.5	7299.1	8420.36	1	1	0	0	0	0	1	0	1	0	0	0	0	70.7	130.4	0	94	118	56	0	114	65	0	95	0	0	10.7887	1
70.84	1	135	133	82	24.24	89	20	26	161	43	105	89	0.1	111	6.5	212	26245.4	10265.4	15980	8560.77	7419.23	0	1	1	1	0	0	2	0	3	1	0	0	0	39.5	186.2	1	89	89	43	0	133	82	0	111	0	1	10.1753	0
66.34	0	116	112	72	22.33	84	34	48	189	55	118	75	0.15	91	5.4	76	27462.1	19096.6	8365.48	3102.76	5262.73	0	0	0	0	1	1	2	0	2	0	0	0	1	62	181.6	0	84	75	55	1	112	72	0	91	0	0	10.2206	1
74.01	1	121	125	74	22.83	80	25	24	250	43	206	67	0.24	97	5.7	85	21655.5	10757.8	10897.7	4399.53	6498.19	0	0	0	0	0	0	0	0	0	0	0	0	0	67	132	0	80	67	43	0	125	74	0	97	0	1	9.98301	0
30.5	0				29.15	87	14	13	158	43	96	127	0.06	83	5.4	83	30014.1	24485.4	5528.7	2669.18	2859.52	0	0	0	0	0	1	1	0	1	0	0	0	0	94.9	130.7	0	87	127	43	0			0	83	0	0	10.3094	1
60.8	1	117	117	82	21.42	80	54	54	124	40	66	68	0.07	81	5.2	125	16248	6830.09	9417.9	6957.66	2460.24	0	0	0	0	0	0	0	0	0	0	0	0	0	96.3	138.4	0	80	68	40	0	117	82	0	81	0	1	9.69572	0
66.7	0	96	96	67	26.14	86	17	10	147	41	93	116	0.15	88	5.7	99	28117.1	20040.4	8076.76	4158.27	3918.49	0	0	0	0	0	1	1	0	1	0	0	0	0	47	306.7	0	86	116	41	0	96	67	0	88	0	0	10.2441	1
45.49	0	112	117	84	19.41	64	21	11	157	61	77	61	0.01	84	5.6	101	4154.25	3463.46	690.793	130.066	560.727	0	0	0	0	0	0	0	0	0	0	0	0	0	44.5	387.8	0	64	61	61	0	117	84	0	84	0	0	8.33189	0
24.14	0	104	110	70	19.31	72.5	15	13	176	44	117	111	0.23	94	6.1	131	15797.9	10832.8	4965.09	2438.37	2526.71	0	0	0	0	0	1	1	0	1	0	0	0	0	92	91.8	0	72.5	111	44	0	110	70	0	94	0	0	9.66763	0
22.7	0	104	103	66	19.38	69	15	10	195	74	103	39	0.17	83	5.4	76	13559.7	11578.9	1980.79	1187.83	792.962	0	0	0	0	0	0	0	0	0	0	0	0	0	85.1	153.5	0	69	39	74	0	103	66	0	83	0	0	9.51486	0
38.9	0	123	123	82	20.2	72	6	9	202	56	142	106	0.08	123	7.2		20223.8	13256.6	6967.19	4454.45	2512.74	0	0	0	1	0	0	1	0	1	0	0	1	0	54.2	86.2	1	72	106	56	0	123	82	0	123	1	0	9.91462	0
48.56	1	111	116	75	25.53	84	15	17	203	36	153	107	0.08	83	5.9	146	29973.1	14268.4	15704.8	8993.11	6711.65	0	1	1	0	0	1	2	0	3	1	1	0	0	102.1	117.2	0	84	107	36	0	116	75	1	83	0	1	10.3081	0
74.13	1	149	150	67	25.31	96	21	14	175	36	104	170	0.05	111	6.5	237	42835.6	23768.3	19067.3	11680.6	7386.62	0	1	1	1	1	1	4	1	5	1	1	0	0	59.5	102.9	1	96	170	36	0	150	67	1	111	0	1	10.6651	1
52.2	0	109	111	74	22.56	80	17	18	233	57	150	125	0.23	96	6.5	190	27418.7	19387.1	8031.66	4555.02	3476.64	0	0	0	0	0	0	0	0	0	0	0	0	0	61.8	153.7	1	80	125	57	0	111	74	0	96	0	0	10.219	1
57.52	1	123	124	72	23.23	71	18	15	138	61	55	75	0	94	5.9	87	6858.29	5136.14	1722.15	481.921	1240.23	0	0	0	0	0	0	0	0	0	0	0	0	0	36.5	358.7	0	71	75	61	0	124	72	0	94	0	1	8.83321	0
71.6	0	100	109	66	23.27	98	20	16	167	40	90	239	0.03	96	6.2	152	44904.3	25072.1	19832.2	13221.1	6611.09	1	1	0	0	1	1	3	1	3	1	0	0	0	96.7	80	0	98	239	40	0	109	66	0	96	0	0	10.7123	1
71.54	1	136	136	82	25.4	98	22	20	136	31	89	136	0.17	116	9.9	315	37066.5	17026.6	20039.9	14148.8	5891.09	0	1	1	1	0	1	3	1	4	1	0	0	0	37.4	175.4	1	98	136	31	0	136	82	0	116	0	1	10.5205	1
54.41	0	108	108	67	22.07	76	24	19	248	72	147	94	0.04	92	5.7	101	22099.5	16504	5595.45	3447.34	2148.1	0	0	0	0	0	0	0	0	0	0	0	0	0	88	104.8	0	76	94	72	0	108	67	0	92	0	0	10.0033	0
43.36	0	121	122	79	23.46	84	14	10	174	49	108	75	0.07	95	6.4	100	25588.3	18309.8	7278.49	3839.3	3439.19	0	0	0	0	0	1	1	0	1	0	0	0	0	95.9	83.7	0	84	75	49	0	122	79	0	95	0	0	10.1499	1
66.55	1	119	122	77	20.2	75	22	15	243	51	179	107	0.03	102	5.7	109	11477.4	6740.82	4736.55	2244.95	2491.6	0	0	0	0	0	0	0	0	0	0	0	0	0	34.7	295.5	0	75	107	51	0	122	77	0	102	0	1	9.34813	0
69.96	0	163	157	93	28.88	89	21	16	264	60	183	130	0.18	104	6	226	49220.5	33747.1	15473.5	8094.82	7378.64	1	0	1	0	0	0	2	0	1	0	0	0	0	55.5	139.5	1	89	130	60	0	157	93	0	104	0	0	10.8041	1
56.01	1	128	127	86	34.02	109	27	32	210	44	143	156	0.2	97	5.5	103	60852.6	34104	26748.6	17195.2	9553.47	1	1	1	0	1	0	3	1	3	1	0	0	0	148.4	42.1	0	109	156	44	0	127	86	0	97	0	1	11.0162	1
43.2	0	116	115	82	26.74	85	19	23	147	53	77	84	0.12	92	5.6	117	32351.7	19563.2	12788.5	9040.53	3747.94	0	0	0	0	0	0	0	0	0	0	0	0	0	77.1	127.2	0	85	84	53	0	115	82	0	92	0	0	10.3844	1
60.69	0	108	107	75	25.48	94	26	19	206	75	95	57	0.02	99	6.1	149	37111.5	27207	9904.5	5422.5	4482	1	1	0	0	0	0	1	0	1	0	0	0	0	101.2	68.1	0	94	57	75	0	107	75	0	99	0	0	10.5217	1
65.61	0	117	122	77	25.48	88	19	23	196	43	107	163	0.13	100	5.6	91	27541.7	19576.7	7965.04	4028.83	3936.21	0	0	0	0	1	1	2	0	2	0	0	0	0	102.3	65.1	0	88	163	43	0	122	77	0	100	0	0	10.2235	1
29.35	0	120	124	78	20.95	75	16	24	223	45	135	279	0.08	89	5.7	105	18354.5	14482.4	3872.1	2122.31	1749.79	0	0	0	0	1	1	2	0	2	0	0	0	0	117.9	76.1	0	75	279	45	0	124	78	0	89	0	0	9.81763	0
53.28	0	133	127	83	27.36	98	22	29	193	61	89	111	0.19	83	5.7	106	52324.3	37426.2	14898	9312.59	5585.42	1	1	0	0	0	0	1	0	1	0	0	0	0	110.2	104.9	0	98	111	61	0	127	83	0	83	0	0	10.8652	1
25.93	0	94	99	67	22.83	79	14	18	165	49	92	64	0.07	85	5.4	114	22871.6	16697.6	6173.98	3913.64	2260.33	0	0	0	0	0	1	1	0	1	0	0	0	0	131.7	74.8	0	79	64	49	0	99	67	0	85	0	0	10.0376	0
31.76	0	84	85	63	18.37	70	13	11	153	52	77	52	0	75	4.8	97	11952.7	9447.13	2505.53	1402.62	1102.91	0	0	0	0	0	0	0	0	0	0	0	0	0	141	101.3	0	70	52	52	0	85	63	0	75	0	0	9.38871	0
49.25	1	140	138	87	29.07	95	24	40	205	36	113	263	0.2	98	5.8	208	39080.8	18786.6	20294.2	12415.8	7878.42	0	1	1	0	1	1	3	1	4	1	0	0	0	135.5	46.4	1	95	263	36	0	138	87	0	98	0	1	10.5734	1
43.45	0	123	123	76	22.68	85	18	21	227	51	135	135	0.17	83	5.8	83	24807.6	17517	7290.57	2962.27	4328.3	0	0	0	0	0	0	0	0	0	0	0	0	0	112.1	102.2	0	85	135	51	0	123	76	0	83	0	0	10.1189	1
45.1	1	127	126	77	22.1	77	28	60	191	37	100	281	0.03	107	6.1	148	18184.3	9778.96	8405.31	5297.55	3107.76	0	0	0	0	1	1	2	0	2	0	0	0	0	55	128.9	0	77	281	37	0	126	77	0	107	0	1	9.80831	0
46.26	0	114	117	81	22.1	72	21	11	189	58	101	70	0.49	95	5.5	117	32031.4	24073.6	7957.79	3869.94	4087.85	0	0	0	0	0	0	0	0	0	0	0	0	0	109.8	68.8	0	72	70	58	0	117	81	0	95	0	0	10.3745	0
46.38	0	125	124	85	18.25	73	17	9	225	51	140	97	0.12	82	5.1	75	16872.9	13193	3679.92	1599.4	2080.52	0	0	1	0	0	0	1	0	1	0	0	0	0	80.2	174.3	0	73	97	51	0	124	85	0	82	0	0	9.73346	0
34.98	0						16	8	186	58	98	63	0.09	87	5.3	109	24420.8	21430.3	2990.51	1541.45	1449.06	0	0	0	0	0	0	0	0	0	0	0	0	0	102	100.9	0		63	58	0			0	87	0	0	10.1032
42.77	0	116	120	81	24.75	84	22	25	249	46	153	209	0.13	87	5.3	144	34924.2	24070.4	10853.8	6528.24	4325.56	0	0	0	0	1	1	2	0	2	0	0	0	0	100.2	103.5	0	84	209	46	0	120	81	0	87	0	0	10.4609	1
50.04	0	137	139	85	23.01	79	21	20	199	38	134	93	0.08	85	5.9	87	23065.2	15737.9	7327.34	3561.72	3765.63	0	0	1	0	0	1	2	0	2	0	0	0	0	103.1	107	0	79	93	38	0	139	85	0	85	0	0	10.0461	0
48.84	0	111	111	73	20.31	81	18	13	183	47	106	35	0.05	98	5.6	97	30830.1	25690.1	5140.04	2103.47	3036.58	0	0	0	0	0	1	1	0	1	0	0	0	0	54.2	174.1	0	81	35	47	0	111	73	0	98	0	0	10.3362	1
50.4	0	141	143	92	21.76	82	19	13	216	59	132	44	0.04	100	5.9	115	25942.7	19738.1	6204.57	3346.12	2858.45	0	0	1	0	0	0	1	0	1	0	0	0	0	63	131	0	82	44	59	0	143	92	0	100	0	0	10.1637	1
46.63	0	108	109	71	23.88	85	13	10	239	70	114	67	0.07	86	5.8	120	32589.3	23942.1	8647.28	3955.08	4692.21	0	0	0	0	0	0	0	0	0	0	0	0	0	83.3	141.1	0	85	67	70	0	109	71	0	86	0	0	10.3917	1
43.82	0	103	107	69	19.72	70	16	9	230	79	111	49	0.02	84	5.4	94	11527.3	10359.1	1168.15	92.3517	1075.8	0	0	0	0	0	0	0	0	0	0	0	0	0	53	298.7	0	70	49	79	0	107	69	0	84	0	0	9.35247	0
62.83	0	129	129	90	33.82	106	42	80	143	29	99	80	0.54	92	6	143	57830.7	38595.5	19235.2	13176.3	6058.9	1	1	1	0	0	1	3	1	3	1	0	0	0	101.4	85.3	0	106	80	29	0	129	90	0	92	0	0	10.9653	1
58.66	1	139	137	92	25.22	90	25	20	170	44	94	197	0.24	79	5.7	95	24444.1	11546.1	12898.1	8567.8	4330.29	0	1	1	0	1	0	2	0	3	1	1	0	0	107.1	128.3	0	90	197	44	0	137	92	1	79	0	1	10.1041	1
64.16	0	118	123	86	25.63	88	67	96	185	75	76	69	0.01	95	5.7	140	21051.8	17213.6	3838.25	1576.39	2261.85	0	0	1	0	0	0	1	0	1	0	1	0	0	55	188.5	0	88	69	75	0	123	86	1	95	0	0	9.95474	1
52.84	0	100	105	65	20.58	82	15	16	234	51	158	105	0.06	98	5.7	132	22850	15447.5	7402.42	4740.16	2662.26	0	0	0	0	0	0	0	0	0	0	0	0	0	56.8	162.8	0	82	105	51	0	105	65	0	98	0	0	10.0367	1
54.75	0	117	124	79	25.39	82	19	15	239	75	117	88	0.03	98	6.2	135	28038.9	19112.5	8926.39	5302.73	3623.66	0	0	0	0	0	0	0	0	0	0	0	0	0	47.2	213.6	0	82	88	75	0	124	79	0	98	0	0	10.2414	1
29.19	0	128	119	78	24.74	83.5	13	12	191	59	112	123	0.03	82	5	83	30261.3	24142.3	6119	3930.85	2188.15	0	0	0	0	0	0	0	0	0	0	0	0	0	116.9	100	0	83.5	123	59	0	119	78	0	82	0	0	10.3176	1
29.99	1	120	120	79	27.73	94	26	39	178	35	132	87	1.12	98	5.7	86	39762.9	20393.9	19369	10124.5	9244.5	0	1	0	0	0	1	1	0	2	0	0	0	0	72.5	113.9	0	94	87	35	0	120	79	0	98	0	1	10.5907	1
30.09	0	126	125	83	22.24	80	21	26	226	49	159	97	0.33	94	5.9	139	21730.2	12667.1	9063.06	4534.5	4528.56	0	0	0	0	0	1	1	0	1	0	0	0	0	83.5	105.6	0	80	97	49	0	125	83	0	94	0	0	9.98646	1
30.55	0	110	115	80	18.25	73	21	23	156	60	79	62	0.03	85	5.6	58	8824.08	7788.53	1035.55	282.17	753.382	0	0	0	0	0	0	0	0	0	0	0	0	0	123.1	82.6	0	73	62	60	0	115	80	0	85	0	0	9.08524	0
41.17	1	109	110	69	23.89	86.5	24	25	142	43	85	73	0.04	92	5.5	94	25183.5	16847.2	8336.32	4542.9	3793.41	0	1	0	0	0	0	0	0	1	0	0	0	0	81.4	117.5	0	86.5	73	43	0	110	69	0	92	0	1	10.1339	0
49.93	1	115	117	79	22.1	82	18	11	142	56	77	48	0.03	92	5.8	105	10384	6509.98	3874.05	1007.71	2866.34	0	1	0	0	0	0	0	0	1	0	0	0	0	48.4	252.9	0	82	48	56	0	117	79	0	92	0	1	9.24802	0
47.58	0	124	125	75	18.14	74	16	9	208	69	111	105	0.02	89	5.3	134	13142.9	11247.4	1895.5	556.679	1338.82	0	0	0	0	0	0	0	0	0	0	0	0	0	57.4	218.8	0	74	105	69	0	125	75	0	89	0	0	9.48364	0
71.16	0	131	134	75	22.01	90	20	19	256	51	179	174	0.15	143	8.5	289	35325.8	22724.4	12601.4	5650.32	6951.05	1	0	1	1	1	0	4	1	3	1	0	0	0	27.5	143.5	1	90	174	51	0	134	75	0	143	0	0	10.4724	1
55.47	0	110	114	72	23.25	87	29	34	225	64	147	126	0.21	113	7.8	300	29831.2	18234.4	11596.8	7754.92	3841.86	0	0	0	1	0	0	1	0	1	0	0	0	0	69.2	78.6	1	87	126	64	0	114	72	0	113	0	0	10.3033	1
44.29	1	110	110	78	27	92	26	55	200	50	145	163	0.08	101	6.1	189	31469.2	17161.3	14308	9835.69	4472.3	0	1	0	0	1	0	1	0	2	0	0	0	0	47	195.4	0	92	163	50	0	110	78	0	101	0	1	10.3568	1
43.27	0	152	146	102	22.41	78	19	18	210	63	145	88	0.04	86	6.2	120	26146.3	17073.6	9072.64	5545.65	3526.98	0	0	1	0	0	0	1	0	1	0	0	0	0	70.6	180	0	78	88	63	0	146	102	0	86	0	0	10.1715	0
63.3	1	128	133	84	22.36	78	34	34	171	57	86	69	0.02	101	6.5	127	10689.5	6856.56	3832.96	2864.05	968.916	0	0	1	0	0	0	1	0	1	0	1	0	0	49.4	181.2	1	78	69	57	0	133	84	1	101	0	1	9.27702	0
59.06	0	133	133	75	27.11	80	16	12	225	59	153	92	0.15	98	5.9	129	38452.8	30514.4	7938.34	4734.23	3204.11	0	0	1	0	0	0	1	0	1	0	1	0	0	81.9	95.4	0	80	92	59	0	133	75	1	98	0	0	10.5572	1
35.2	0	140	142	93	23.16	74	15	10	175	49	106	63	0.02	80	5.5	118	23450	20238.5	3211.48	1501.12	1710.35	0	0	1	0	0	1	2	0	2	0	0	0	0	92.9	152.1	0	74	63	49	0	142	93	0	80	0	0	10.0626	0
43.75	1	112	116	80	22.84	78	19	25	197	52	137	66	0.03	87	5.2	89	16557.5	10543	6014.5	3345.91	2668.59	0	0	0	0	0	0	0	0	0	0	0	0	0	77.4	151.6	0	78	66	52	0	116	80	0	87	0	1	9.71459	0
34.04	1	155	154	112	37.65	110	18	19	226	45	181	156	0.31	89	5.5	98	65358.2	48267.6	17090.5	10656.9	6433.65	1	1	1	0	1	0	3	1	3	1	0	0	0	170.7	44.7	0	110	156	45	0	154	112	0	89	0	1	11.0876	1
64.83	1	138	136	95	22.1	85.5	33	45	250	47	171	181	0.23	90	5.5	153	28510.2	11750.9	16759.3	9298.08	7461.25	0	1	1	0	1	0	2	0	3	1	0	0	0	89.4	109.8	0	85.5	181	47	0	136	95	0	90	0	1	10.258	0
52.22	0	115	116	68	24.24	84	24	28	255	56	191	110	0.13	94	5.8	115	29443.5	16994.4	12449.1	7716.98	4732.12	0	0	0	0	0	0	0	0	0	0	0	0	0	73.9	126.5	0	84	110	56	0	116	68	0	94	0	0	10.2902	1
37.43	0	115	113	83	16.77	66	16	9	198	78	104	46	0.02	85	5.8	93	8784.58	7973.23	811.343	153.992	657.352	0	0	0	0	0	0	0	0	0	0	0	0	0	76.8	165.4	0	66	46	78	0	113	83	0	85	0	0	9.08075	0
57.66	0	128	124	96	23.4	80	16	14	177	68	99	89	0.15	88	4.9	88	30891.8	18955.4	11936.4	6328.47	5607.9	0	0	1	1	0	0	2	0	2	0	4	1	0	58.8	219.5	1	80	89	68	0	124	96	4	88	1	0	10.3383	1
67.31	0	140	136	69	28.57	95	25	21	234	46	189	133	0.08	94	5.9	134	46780.6	28908.3	17872.3	12284.7	5587.62	1	1	1	0	0	1	3	1	3	1	0	0	0	53.3	204.2	0	95	133	46	0	136	69	0	94	0	0	10.7532	1
48.02	0	99	100	65	17.78	69	35	22	233	87	135	57	0.04	95	5.6	94	11569.9	10021.5	1548.44	705.469	842.969	0	0	1	0	0	0	1	0	1	0	4	0	0	62.2	157.3	0	69	57	87	0	100	65	4	95	0	0	9.35616	0
44.54	0	95	100	62	23.6	84	20	15	186	73	92	52	0.04	84	5.4	108	23186.2	19260.7	3925.42	2029.94	1895.47	0	0	0	0	0	0	0	0	0	0	0	0	0	78.6	165.9	0	84	52	73	0	100	62	0	84	0	0	10.0513	1
50.28	0	145	146	95	27.99	90	18	5	289	47	238	134	0.11	86	5.8	104	35420.9	15523.9	19897	11943.9	7953.07	1	0	1	0	0	1	3	1	2	0	0	0	0	109.8	94	0	90	134	47	0	146	95	0	86	0	0	10.4751	1
27.32	0	115	115	72	22.32	80	18	12	113	35	72	35	0.02	85	5.2	103	20944.4	17863	3081.43	978.823	2102.61	0	0	0	0	0	1	1	0	1	0	0	0	0	80	155.5	0	80	35	35	0	115	72	0	85	0	0	9.94963	1
52.55	1	120	120	81	19.1	74	28	19	177	43	123	115	0.55	80	5.9	157	14283.8	7515.93	6767.91	4434.72	2333.2	0	0	0	0	0	0	0	0	0	0	0	0	0	29	871.7	0	74	115	43	0	120	81	0	80	0	1	9.56688	0
71.44	0	124	130	81	23.63	91	24	15	171	52	116	71	0.09	92	5.9	132	39981.9	21600.2	18381.7	11570.6	6811.14	1	1	1	0	0	0	2	0	2	0	0	0	0	107.4	78.4	0	91	71	52	0	130	81	0	92	0	0	10.5962	1
73.9	1	118	119	69	21.12	79	20	15	161	47	98	89	0.18	131	5.8	143	10987.5	7785.84	3201.68	1306	1895.68	0	0	1	1	0	0	2	0	2	0	1	0	0	19.2	317.3	0	79	89	47	0	119	69	1	131	0	1	9.30451	0
52.7	0	122	122	81	20.13	73	25	22	203	59	135	131	0.07	85	5.5	118	21018.3	16272.4	4745.94	1965.76	2780.18	0	0	0	0	0	0	0	0	0	0	0	0	0	92.4	125.7	0	73	131	59	0	122	81	0	85	0	0	9.95315	0
66.27	0	139	137	71	26.49	83	17	14	219	62	149	126	0.17	90	5.7	209	30956.6	21537.2	9419.32	6021.49	3397.83	0	0	1	0	0	0	1	0	1	0	1	0	0	113.8	77.3	1	83	126	62	0	137	71	1	90	0	0	10.3403	1
35.92	1						22	25	187	48	111	162	0.11	86	5.4	70	18529.3	14962.1	3567.19	1326.88	2240.31	0	0	0	0	1	0	1	0	1	0	0	0	0	110.7	92.9	0		162	48	0			0	86	0	1	9.82711
75.66	1	165	153	86	28.13	91	78	44	141	70	64	52	0.03	98	5.7	184	25244.4	16436.3	8808.09	5324.87	3483.22	0	1	1	0	0	0	1	0	2	0	1	0	0	74	110.6	0	91	52	70	0	153	86	1	98	0	1	10.1364	1
66.12	0	117	122	74	22.43	80	30	25	186	51	108	261	0.2	108	5.9	223	37645.9	17030.2	20615.7	12042.6	8573.05	0	0	0	0	1	1	2	0	2	0	0	0	1	129.9	37.1	1	80	261	51	1	122	74	0	108	0	0	10.536	1
51.31	0	118	117	79	25.37	79	25	14	151	36	112	68	0.13	86	5.5	117	25557.9	11957.4	13600.4	9769.81	3830.64	0	0	0	0	0	1	1	0	1	0	0	0	0	88.3	129.4	0	79	68	36	0	117	79	0	86	0	0	10.1487	0
67.06	0	152	152	86	18.92	84	25	19	186	43	48	466	0.11	114	5.9	160	24536	16499.9	8036.07	4807.78	3228.29	0	0	1	1	1	1	4	1	4	1	0	0	0	68	78.4	0	84	466	43	0	152	86	0	114	0	0	10.1079	1
69.74	0	157	154	87	20.13	70	24	14	179	41	59	313	0.05	89	6.1	145	13918.8	9933.93	3984.86	2288.64	1696.22	0	0	1	0	1	1	3	1	3	1	1	0	0	88.8	115	0	70	313	41	0	154	87	1	89	0	0	9.541	0
46.31	0	99	98	64	22.27	80	18	15	186	57	111	103	0.01	83	5.1	89	21220.7	15625.5	5595.28	2326.56	3268.72	0	0	0	0	0	0	0	0	0	0	0	0	0	111.1	103.5	0	80	103	57	0	98	64	0	83	0	0	9.96273	1
51.49	0	114	117	70	20.48	72	35	37	120	55	41	71	0.06	89	5.3	119	19605.6	16953	2652.59	1692.23	960.361	0	0	0	0	0	0	0	0	0	0	0	0	0	74.9	147.8	0	72	71	55	0	117	70	0	89	0	0	9.88357	0
24.71	0	97	96	68	17.69	61	16	10	189	56	121	90	0.03	83	5.3	65	9904.18	8586.39	1317.79	851.963	465.826	0	0	0	0	0	0	0	0	0	0	0	0	0	93.8	132.9	0	61	90	56	0	96	68	0	83	0	0	9.20071	0
59.33	1	146	147	95	26.08	89	53	88	210	50	156	107	0.17	97	5.9	163	39504.1	21137.8	18366.3	9466.82	8899.5	0	1	1	0	0	0	1	0	2	0	0	0	0	106.6	67.3	0	89	107	50	0	147	95	0	97	0	1	10.5842	0
52.78	1	109	112	83	26.7	91.5	18	19	206	34	104	399	0.33	87	5.7	96	37686.9	21448.1	16238.8	8341.61	7897.19	0	1	0	0	1	1	2	0	3	1	0	0	0	131.4	69.8	0	91.5	399	34	0	112	83	0	87	0	1	10.5371	1
61.84	1	104	104	65	23.88	86	23	19	188	51	95	227	0.11	91	5.5	113	21838.8	12424.6	9414.22	6613.96	2800.26	0	1	0	0	1	0	1	0	2	0	0	0	0	57	205.9	0	86	227	51	0	104	65	0	91	0	1	9.99144	0
43.92	0	102	101	62	21.93	76	15	11	150	59	90	55	0.1	82	5.3	85	21209.5	17358	3851.54	1010.34	2841.2	0	0	0	0	0	0	0	0	0	0	0	0	0	63.9	244.6	0	76	55	59	0	101	62	0	82	0	0	9.96221	0
53.79	0	110	110	67	23.94	77	19	14	185	89	76	61	0.04	88	5.6	92	23752.2	18799	4953.24	2243.52	2709.72	0	0	0	0	0	0	0	0	0	0	0	0	0	113.3	83.5	0	77	61	89	0	110	67	0	88	0	0	10.0754	0
59.71	0	126	129	70	22.06	80	20	15	231	45	160	153	0.25	112	6.4	167	29037.3	17465.1	11572.2	6503.95	5068.23	0	0	0	1	1	1	3	1	3	1	0	0	0	41.5	168.7	0	80	153	45	0	129	70	0	112	0	0	10.2763	1
58	0	130	130	75	21.75	73	24	15	183	66	92	156	0.03	81	5.5	61	20478.8	12207.1	8271.75	4220.82	4050.92	0	0	1	0	1	0	2	0	2	0	0	0	0	95.1	140.9	0	73	156	66	0	130	75	0	81	0	0	9.92715	0
57.99	1	133	129	79	27.51	92	17	16	190	41	141	105	0.15	93	5.7	87	33479.8	22090.1	11389.7	6112.45	5277.23	0	1	0	0	0	0	0	0	1	0	0	0	0	80.5	115.4	0	92	105	41	0	129	79	0	93	0	1	10.4187	1
54.64	0	129	128	93	28.89	89	21	19	152	43	90	113	0.11	84	5.4	103	39934.3	26907.5	13026.9	6801.66	6225.22	1	0	1	0	0	1	3	1	2	0	1	0	0	79.7	162.5	0	89	113	43	0	128	93	1	84	0	0	10.595	1
61.75	0	159	146	72	28.12	92	18	18	184	78	103	65	0.43	94	5.5	134	40043	28580	11463.1	6672.96	4790.11	1	1	1	0	0	0	2	0	2	0	0	0	0	126.8	57.9	0	92	65	78	0	146	72	0	94	0	0	10.5977	1
47.36	0	137	132	93	23.31	82	16	18	214	62	140	117	0.09	96	6	114	33680.9	27339	6341.97	3867.57	2474.4	0	0	1	0	0	0	1	0	1	0	0	0	0	75.5	114.5	0	82	117	62	0	132	93	0	96	0	0	10.4247	1
62.49	0	94	93	61	20.11	81	28	30	244	73	149	85	0.13	108	6.4	123	28750.6	16939.4	11811.2	5465.2	6346.01	0	0	0	0	0	0	0	0	0	0	0	0	0	61	108.1	0	81	85	73	0	93	61	0	108	0	0	10.2664	1
28.74	0	110	109	63	21.34	77	17	16	155	64	89	39	0.11	80	5.5	150	18524.8	14730.6	3794.2	1771.99	2022.21	0	0	0	0	0	0	0	0	0	0	0	0	0	74	213.2	0	77	39	64	0	109	63	0	80	0	0	9.82687	0
55.93	0	121	121	81	21.32	80	13	12	240	71	135	50	0.23	81	5.7	116	17509.5	14322.3	3187.24	847.774	2339.47	0	0	0	0	0	0	0	0	0	0	0	0	0	61.4	270.6	0	80	50	71	0	121	81	0	81	0	0	9.7705	1
58.97	1	139	137	84	21.76	83	24	19	172	51	101	55	0.15	102	5.9	135	21008.7	9175.84	11832.8	5800.53	6032.31	0	1	1	0	0	0	1	0	2	0	1	0	0	85.8	78.8	0	83	55	51	0	137	84	1	102	0	1	9.95269	0
43.42	0	120	120	74	22.41	81	16	10	157	64	77	53	0.1	78	5.3	89	20285.6	11821.1	8464.45	5430.79	3033.66	0	0	0	0	0	0	0	0	0	0	0	0	0	73.7	233.5	0	81	53	64	0	120	74	0	78	0	0	9.91767	1
44.86	0	119	115	73	29.28	89	18	21	195	69	120	78	0.1	97	5.5	141	42007.4	34058.5	7948.88	4563.78	3385.11	1	0	0	0	0	0	1	0	0	0	0	0	0	70.9	121.5	0	89	78	69	0	115	73	0	97	0	0	10.6456	1
36.45	0	104	103	67	21.64	74	14	8	180	48	101	170	0.02	93	5.3	98	17277.4	12281.3	4996.11	2411.53	2584.58	0	0	0	0	1	1	2	0	2	0	0	0	0	68.5	146.1	0	74	170	48	0	103	67	0	93	0	0	9.75715	0
30.26	0	113	111	72	22.53	75	17	15	192	72	84	65	0.04	82	4.8	72	20036.3	13781.2	6255.06	3324.85	2930.22	0	0	0	0	0	0	0	0	0	0	0	0	0	122.8	93	0	75	65	72	0	111	72	0	82	0	0	9.9053	0
52.76	1	146	139	91	23.94	83	24	21	237	69	146	90	0.13	132	6.2	227	31324.5	11589.7	19734.8	12129.1	7605.67	0	1	1	1	0	0	2	0	3	1	0	0	0	30.3	159	1	83	90	69	0	139	91	0	132	0	1	10.3522	0
52.87	0	124	116	70	21.5	77	21	20	223	65	129	60	0.06	131	7.1	256	21950	15068.9	6881.03	3019.76	3861.26	0	0	0	1	0	0	1	0	1	0	0	0	0	38.6	115.3	1	77	60	65	0	116	70	0	131	0	0	9.99652	0
53.94	0	117	112	78	27.01	88	23	25	256	49	177	146	0.11	92	4.9	151	50180.8	33547.3	16633.5	10859.8	5773.66	0	0	0	0	0	1	1	0	1	0	0	0	0	95.2	93.4	0	88	146	49	0	112	78	0	92	0	0	10.8234	1
59.83	0	118	119	83	32.04	94	20	17	242	39	179	170	0.03	107	6.3	151	51601.7	32103.6	19498	11781.3	7716.78	1	1	0	0	1	1	3	1	3	1	0	0	0	119.7	42.7	0	94	170	39	0	119	83	0	107	0	0	10.8513	1
53.31	0						25	28	195	60	113	74	1.05	71	5.4	91	31607.5	22591.4	9016.09	5716.08	3300.02	0	0	0	0	0	0	0	0	0	0	0	0	0	124.2	146.4	0		74	60	0			0	71	0	0	10.3612
31.59	0	115	115	72	22.17	74	21	14	201	47	129	69	0.27	82	5.2	90	16617.2	13178.3	3438.9	1644.13	1794.78	0	0	0	0	0	1	1	0	1	0	0	0	0	61.2	260.8	0	74	69	47	0	115	72	0	82	0	0	9.71819	0
58.04	0	107	109	70	25.74	89	19	14	206	66	119	138	0.41	85	5.5	116	35621.4	21980.3	13641.1	8293.8	5347.27	1	0	0	0	0	0	1	0	0	0	0	0	0	70.1	189.3	0	89	138	66	0	109	70	0	85	0	0	10.4807	1
48.45	0	110	113	76	25.55	85	11	7	159	43	95	78	0.05	100	5.1	110	26336.4	20405.7	5930.64	2693.9	3236.74	0	0	0	0	0	1	1	0	1	0	0	0	0	79.3	93.8	0	85	78	43	0	113	76	0	100	0	0	10.1787	1
67.61	1	129	133	78	19.94	79	31	30	152	43	95	47	0.06	91	5.2	110	13804.1	10925.5	2878.59	1174	1704.6	0	0	1	0	0	0	1	0	1	0	0	0	0	49.5	253.6	0	79	47	43	0	133	78	0	91	0	1	9.53272	0
67.56	0	153	150	83	27.12	94	24	30	188	38	136	122	0.11	92	5.7	124	35512.2	24819.2	10693	5438.3	5254.74	1	1	1	0	0	1	3	1	3	1	0	0	0	114	72	0	94	122	38	0	150	83	0	92	0	0	10.4776	1
43.96	0	105	104	76	21.18	79	33	33	173	63	100	48	0.35	87	4.9	120	20412.7	15917.4	4495.23	1194.61	3300.63	0	0	0	0	0	0	0	0	0	0	0	0	0	63.5	202.9	0	79	48	63	0	104	76	0	87	0	0	9.92391	0
44.91	1	145	139	93	29.94	96	22	28	175	43	118	150	0.04	94	5.6	121	36615.8	24799.9	11815.9	6021.36	5794.58	0	1	1	0	1	0	2	0	3	1	0	0	0	178.9	35.5	0	96	150	43	0	139	93	0	94	0	1	10.5082	1
29.95	1	134	133	81	22.36	85	24	35	229	52	157	111	0.03	85	4.1	76	29405.2	18403.7	11001.4	7614.49	3386.96	0	1	1	0	0	0	1	0	2	0	0	0	0	93.4	123.7	0	85	111	52	0	133	81	0	85	0	1	10.2889	0
56.03	1	144	140	94	22.51	82.5	21	18	218	52	152	80	0.02	90	5.6	94	19671.7	10792.3	8879.42	5049.16	3830.27	0	1	1	0	0	0	1	0	2	0	0	0	0	56.1	218.2	0	82.5	80	52	0	140	94	0	90	0	1	9.88694	0
52.25	1	136	130	87	21.36	74	23	19	195	50	135	83	0.28	84	5.2	88	10959.4	6756.89	4202.5	2189.26	2013.24	0	0	1	0	0	0	1	0	1	0	0	0	0	78.6	165.9	0	74	83	50	0	130	87	0	84	0	1	9.30195	0
47.81	0	119	123	69	24.15	83	20	15	203	57	122	45	0.02	94	5.4	133	34933.6	24338.1	10595.5	6193.54	4401.96	0	0	0	0	0	0	0	0	0	0	0	0	0	60.8	168.2	0	83	45	57	0	123	69	0	94	0	0	10.4612	1
55	0	113	109	78	27.48	86	19	23	179	49	117	89	0.04	95	5.6	181	34173.4	26299.6	7873.77	4010.92	3862.85	0	0	0	0	0	1	1	0	1	0	0	0	0	74.7	120.2	0	86	89	49	0	109	78	0	95	0	0	10.4392	1
54.58	0	97	101	63	21.78	78	19	16	176	49	109	39	0.26	93	6.1	103	28536.9	19747.4	8789.48	5015.02	3774.46	0	0	0	0	0	1	1	0	1	0	0	0	0	48.4	244.1	0	78	39	49	0	101	63	0	93	0	0	10.259	0
79.78	0	122	120	76	27.09	92	25	12	206	54	120	95	0.3	84	5.4	152	38030.3	21488.7	16541.7	9461.47	7080.2	1	1	0	0	0	0	1	0	1	0	0	0	0	87.3	142	0	92	95	54	0	120	76	0	84	0	0	10.5461	1
52.42	0	134	134	92	30.1	89	21	23	196	47	129	139	0.19	98	5.7	104	30455.1	17350.9	13104.2	6842.29	6261.88	1	0	1	0	0	1	3	1	2	0	1	0	0	119.8	55.2	0	89	139	47	0	134	92	1	98	0	0	10.324	1
55.76	0	127	127	87	26.01	92	27	42	231	61	147	112	0.11	95	6	98	41734.2	26409.2	15324.9	10535.6	4789.35	1	1	1	0	0	0	2	0	2	0	1	0	0	144.5	46.5	0	92	112	61	0	127	87	1	95	0	0	10.6391	1
59.35	1	139	136	83	21.71	77.5	24	9	158	33	110	133	0.03	103	5.5	122	16611.4	12888.3	3723.13	1892.41	1830.72	0	0	1	0	0	1	2	0	2	0	0	0	0	67.6	107.7	0	77.5	133	33	0	136	83	0	103	0	1	9.71785	0
57.12	0	124	122	80	20.56	78	18	12	22	67	124	146	0.02	84	4.9	125	24083	12098.6	11984.4	8401.57	3582.81	0	0	1	0	0	0	1	0	1	0	1	0	0	60.8	242.9	0	78	146	67	0	122	80	1	84	0	0	10.0893	0
65.86	0	125	124	75	22.75	80	32	22	190	55	105	89	0.05	104	6.2	137	38113.8	29918.8	8194.96	5019.99	3174.97	0	0	0	0	0	0	0	0	0	0	0	0	0	74.7	90.7	0	80	89	55	0	124	75	0	104	0	0	10.5483	1
68.61	1	183	187	95	33.61	107	21	23	142	36	62	268	0.07	86	5.6	79	50817.8	26387.4	24430.3	16127.4	8302.91	1	1	1	0	1	1	4	1	4	1	1	0	0	151.7	58.8	0	107	268	36	0	187	95	1	86	0	1	10.836	1
49.1	1	141	141	93	25.65	92	24	30	192	33	134	182	0.04	104	5.9	109	37005.2	18105.9	18899.3	11736.7	7162.65	0	1	1	0	1	1	3	1	4	1	0	0	0	137.6	38.2	0	92	182	33	0	141	93	0	104	0	1	10.5188	1
41.9	0	107	102	69	21.72	85	13	10	163	46	98	76	0.07	90	5.1	113	24834.4	17756.8	7077.61	2849.14	4228.47	0	0	0	0	0	1	1	0	1	0	0	0	0	87.7	113	0	85	76	46	0	102	69	0	90	0	0	10.12	1
24.26	1	109	108	65	22.72	85	14	10	139	40	83	79	0.01	79	5.1	70	20162	16179.7	3982.27	1423.83	2558.44	0	1	0	0	0	0	0	0	1	0	0	0	0	112.8	118.8	0	85	79	40	0	108	65	0	79	0	1	9.91155	0
71.58	1	162	159	90	28.57	105	16	16	217	41	154	141	0.31	100	5.7	89	42213.7	24740.2	17473.5	9682.42	7791.07	1	1	1	0	0	0	2	0	2	0	1	0	0	67.4	118.7	0	105	141	41	0	159	90	1	100	0	1	10.6505	1
54.75	0	121	120	78	27.99	93	21	18	196	44	118	175	0.12	153	5.7	134	40863.1	28049.5	12813.7	6751.45	6062.22	1	1	0	1	1	1	4	1	4	1	0	0	0	30.8	100.2	0	93	175	44	0	120	78	0	153	0	0	10.618	1
59.71	0	137	130	83	23.73	82	22	22	158	47	95	76	0.12	83	5.6	204	28870.5	20435.5	8435.03	4614.91	3820.12	0	0	1	0	0	1	2	0	2	0	1	0	0	99	122.6	1	82	76	47	0	130	83	1	83	0	0	10.2706	1
58.27	0	115	111	75	26.06	85	29	32	168	48	105	97	0.06	86	5.4	145	35994.2	23505	12489.1	6878.38	5610.77	0	0	0	0	0	1	1	0	1	0	0	0	0	54.3	266.2	0	85	97	48	0	111	75	0	86	0	0	10.4911	1
49.6	0	113	110	67	21.83	81	19	14	192	57	107	62	0.05	93	5.1	100	28995.9	23816	5179.91	1658.23	3521.68	0	0	0	0	0	0	0	0	0	0	0	0	0	57.4	189.5	0	81	62	57	0	110	67	0	93	0	0	10.2749	1
46.23	0	127	131	81	25.39	76	18	19	183	43	116	102	0.29	85	5.2	102	33551.4	23708.5	9842.85	5694.73	4148.12	0	0	1	0	0	1	2	0	2	0	0	0	0	114.2	92.1	0	76	102	43	0	131	81	0	85	0	0	10.4208	0
50.11	0	132	131	78	20.06	76	29	38	178	46	112	58	0.03	82	5.7	111	19059.4	14888.2	4171.17	2484.99	1686.18	0	0	1	0	0	1	2	0	2	0	0	0	0	99.4	127	0	76	58	46	0	131	78	0	82	0	0	9.85532	0
47.2	0	105	105	75	24.24	84	27	23	161	54	82	88	0.06	88	5.1	94	35402	25570.6	9831.47	6227.55	3603.92	0	0	0	0	0	0	0	0	0	0	0	0	0	99.7	100.6	0	84	88	54	0	105	75	0	88	0	0	10.4745	1
56.5	0	115	118	72	25.97	86.5	21	26	230	61	130	121	0.32	93	6	116	37061.3	21815.3	15245.9	10174.2	5071.7	0	0	0	0	0	0	0	0	0	0	0	0	0	97.8	86.9	0	86.5	121	61	0	118	72	0	93	0	0	10.5203	1
59.32	0	140	139	91	20.36	80	24	20	221	79	104	61	0.07	86	5.6	98	17067.9	12560.3	4507.56	1789.33	2718.22	0	0	1	0	0	0	1	0	1	0	1	0	0	54.3	266.2	0	80	61	79	0	139	91	1	86	0	0	9.74495	1
60.08	1	125	122	79	28.88	92	38	26	161	47	85	132	0.22	85	5.3	116	33851.5	22207.8	11643.7	5825.53	5818.17	0	1	0	0	0	0	0	0	1	0	0	0	0	6.1	7702.8	0	92	132	47	0	122	79	0	85	0	1	10.4297	1
69.26	0	106	108	75	25.22	88	18	18	167	42	103	162	0.05	146	7.5	387	36710.9	22051	14659.9	9289.03	5370.86	0	0	1	1	1	1	4	1	4	1	1	1	0	26.4	142.9	1	88	162	42	0	108	75	1	146	1	0	10.5108	1
71.19	1	142	146	80	24.24	86	21	15	204	40	125	237	0.01	81	5.3	109	34927.3	20857.1	14070.2	8354.61	5715.58	0	1	1	0	1	0	2	0	3	1	1	0	0	129.7	89.2	0	86	237	40	0	146	80	1	81	0	1	10.461	0
68.15	0	130	128	75	19.31	76	19	19	174	46	100	156	0.04	85	5.4	112	17892.6	14136.8	3755.81	2362.08	1393.73	0	0	0	0	1	1	2	0	2	0	0	0	0	96.4	118.2	0	76	156	46	0	128	75	0	85	0	0	9.79214	0
59.8	1	120	117	71	22	80	35	36	184	46	122	95	0.05	100	5.8	111	15816.4	10461.2	5355.18	3012.78	2342.4	0	0	0	0	0	0	0	0	0	0	0	0	0	67.4	118.7	0	80	95	46	0	117	71	0	100	0	1	9.6688	0
67.85	0	138	137	83	27.77	97	21	15	217	43	161	69	0.14	91	5.8	176	37994.5	28943.1	9051.38	5056.5	3994.88	1	1	1	0	0	1	3	1	3	1	1	0	0	158.4	46.5	0	97	69	43	0	137	83	1	91	0	0	10.5452	1
59.22	1	123	120	83	25.49	96	30	30	156	30	105	148	0.04	94	5.6	130	27029	16054.7	10974.4	6460.13	4514.23	0	1	1	0	0	1	2	0	3	1	1	0	0	158.8	42	0	96	148	30	0	120	83	1	94	0	1	10.2047	1
69.14	0	145	149	90	26.31	88	16	15	203	45	112	207	0.06	100	6.1	178	28870.5	17432.3	11438.2	8244.91	3193.25	0	0	1	0	1	1	3	1	3	1	1	0	1	72.4	107	0	88	207	45	1	149	90	1	100	0	0	10.2706	1
66.23	1	152	151	89	22.83	80	22	14	218	42	163	136	0.13	100	5.8	55	19323.5	11962.4	7361.12	5074.8	2286.32	0	0	1	0	0	0	1	0	1	0	0	0	0	48.8	190.8	0	80	136	42	0	151	89	0	100	0	1	9.86908	0
36.11	0	120	123	83	20.17	75	20	15	143	50	77	53	0.02	104	5.4	75	13619	11572.6	2046.43	738.657	1307.77	0	0	0	0	0	0	0	0	0	0	0	0	0	43.5	199.2	0	75	53	50	0	123	83	0	104	0	0	9.51922	0
62.84	0	137	132	66	26.95	90	18	18	160	38	97	142	0.05	116	6.5	220	43909.8	33141.9	10767.9	7288.86	3479.05	1	0	1	1	0	1	4	1	3	1	1	1	0	50.2	114.7	1	90	142	38	0	132	66	1	116	1	0	10.6899	1
74.38	0	140	139	77	26.95	92	21	24	190	44	146	85	0.24	134	6.1	253	41453.2	29588.4	11864.7	6039.9	5824.84	1	1	1	1	0	1	4	1	4	1	0	0	0	48.9	77.3	1	92	85	44	0	139	77	0	134	0	0	10.6323	1
77.92	1	152	149	77	24.75	87	19	15	206	55	124	37	0.11	83	5.5	87	22979	18077.2	4901.83	3012.78	1889.04	0	1	1	0	0	0	1	0	2	0	0	0	0	66.2	223	0	87	37	55	0	149	77	0	83	0	1	10.0423	0
54.48	0	145	139	87	20.7	73	26	17	200	65	104	56	0.01	61	6.2	136	9390.34	7441.48	1948.86	368.811	1580.05	0	0	1	0	0	0	1	0	1	0	0	0	0	112.1	285.1	0	73	56	65	0	139	87	0	61	0	0	9.14744	0
72.79	1	151	150	87	23	88	22	19	215	61	146	115	0.21	102	5.4	165	32733	14716	18017	10640.5	7376.52	0	1	1	0	1	1	3	1	4	1	1	0	1	66.9	112.8	0	88	115	61	1	150	87	1	102	0	1	10.3961	0
69.88	0	140	143	83	25.98	91	21	16	228	52	162	128	0.2	146	6.4	375	38875	26460.7	12414.3	5513.79	6900.51	1	1	1	1	0	0	3	1	3	1	1	0	0	24.5	159.3	1	91	128	52	0	143	83	1	146	0	0	10.5681	1
59.11	0	92	97	62	23.5	83	14	9	210	53	143	58	0.01	102	5.5	102	38875	30865.6	8009.44	4023.47	3985.97	0	0	0	0	0	0	0	0	0	0	0	0	0	52.4	161.3	0	83	58	53	0	97	62	0	102	0	0	10.5681	1
59.2	0	158	150	84	27.7	91	21	21	211	52	129	124	0.2	118	5.7	223	46471.3	38088.5	8382.76	3522.4	4860.36	1	1	1	1	0	0	3	1	3	1	1	0	0	71.9	65.4	1	91	124	52	0	150	84	1	118	0	0	10.7466	1
57.09	1	126	129	82	26.12	98	25	33	169	50	95	95	0.04	95	5.9	70	33329.9	18368.9	14961.1	8170.7	6790.38	0	1	0	0	0	0	0	0	1	0	0	0	0	117.1	62.8	0	98	95	50	0	129	82	0	95	0	1	10.4142	1
63.63	1	144	139	83	22.45	85	23	19	183	42	113	106	0.1	118	6.4	170	23372.4	11944.2	11428.2	4765.52	6662.67	0	1	1	1	0	0	2	0	3	1	0	0	0	57.7	89.1	0	85	106	42	0	139	83	0	118	0	1	10.0593	0
55.41	0	127	127	80	24.24	86	15	16	173	45	115	39	0.17	84	5.7	117	37061	27506.6	9554.44	4638.51	4915.92	0	0	0	0	0	1	1	0	1	0	0	0	0	73.1	185	0	86	39	45	0	127	80	0	84	0	0	10.5203	1
52.52	0	123	126	92	24.09	87	20	16	203	50	135	134	0.25	103	6.1	128	34474.7	17952.6	16522.1	8406.08	8116.06	0	0	1	0	0	0	1	0	1	0	1	0	0	96.5	64.7	0	87	134	50	0	126	92	1	103	0	0	10.448	1
65.3	1	145	153	86	22.31	86	22	20	160	45	102	43	0.03	90	5.3	78	20859.3	9130.03	11729.3	6299.08	5430.18	0	1	1	0	0	0	1	0	2	0	0	0	0	66.4	170	0	86	43	45	0	153	86	0	90	0	1	9.94556	0
62.42	0	123	119	72	24.92	90	23	20	213	44	132	113	0.15	100	5.9	116	37492.6	17856.6	19636	13680.9	5955.14	1	0	0	0	0	1	2	0	1	0	0	0	0	65	125.2	0	90	113	44	0	119	72	0	100	0	0	10.5319	1
61.28	0	132	134	77	22.05	83	24	20	199	45	139	124	0.02	87	5.7	101	24050.3	17382.1	6668.26	3573.41	3094.85	0	0	1	0	0	1	2	0	2	0	0	0	0	95.9	110.5	0	83	124	45	0	134	77	0	87	0	0	10.0879	1
36.03	1	122	121	84	26.45	91	35	56	150	41	98	98	0.15	87	5.8	129	32701.5	19169.6	13531.9	8959.37	4572.53	0	1	0	0	0	0	0	0	1	0	0	0	0	170.8	47.9	0	91	98	41	0	121	84	0	87	0	1	10.3952	1
61.04	1	120	118	76	26.83	97	18	14	168	29	122	81	0.57	87	5.2	101	48211.4	26387	21824.3	10556.8	11267.5	0	1	1	0	0	1	2	0	3	1	1	0	0	93.9	113.9	0	97	81	29	0	118	76	1	87	0	1	10.7834	1
63.26	0	114	113	71	27.12	87	25	22	238	38	164	175	0.05	96	5.6	136	37525.3	25474.7	12050.6	6752.8	5297.83	0	0	0	0	1	1	2	0	2	0	0	0	0	75	115.7	0	87	175	38	0	113	71	0	96	0	0	10.5328	1
66.29	1	120	118	81	24.39	92	91	89	210	44	137	158	0.08	82	5.6	128	27107	15987.7	11119.3	7344.39	3774.93	0	1	0	0	1	0	1	0	2	0	0	0	0	209.4	42.9	0	92	158	44	0	118	81	0	82	0	1	10.2075	1
57.05	1	132	131	79	21.13	79	22	19	177	44	95	136	0.15	94	5.3	122	5877.93	3913.75	1964.18	421.516	1542.66	0	0	1	0	0	0	1	0	1	0	0	0	0	54.2	199.4	0	79	136	44	0	131	79	0	94	0	1	8.67896	0
56.88	0	130	129	83	22.6	87	22	17	189	53	109	88	0.09	92	5.7	133	18060.5	13252.4	4808.12	2573.61	2234.51	0	0	1	0	0	0	1	0	1	0	1	0	0	77.7	125.7	0	87	88	53	0	129	83	1	92	0	0	9.80148	1
78.95	0	128	126	79	24.44	95	31	14	136	35	78	111	0.09	95	4.8	100	44336.6	29718.2	14618.3	9616.24	5002.11	1	1	1	0	0	1	3	1	3	1	1	0	0	77.7	113.4	0	95	111	35	0	126	79	1	95	0	0	10.6996	1
78.46	1	160	164	80	27.28	98	22	24	189	50	121	106	0.07	133	6.5	246	42270.2	22028.2	20242	10786.3	9455.66	0	1	1	1	0	0	2	0	3	1	1	1	0	45.6	87.3	1	98	106	50	0	164	80	1	133	1	1	10.6518	1
44.74	0	131	131	84	27.86	77	16	18	154	48	92	89	0.29	93	5.3	116	39508.8	28105	11403.9	6313.5	5090.36	0	0	1	0	0	1	2	0	2	0	0	0	0	63.3	164.3	0	77	89	48	0	131	84	0	93	0	0	10.5843	0
61.2	1	122	123	79	25.16	90	26	30	231	64	139	124	0.06	108	5.7	145	34520.5	19034.5	15486.1	8961.82	6524.23	0	1	0	0	0	0	0	0	1	0	0	0	0	56.2	121.5	0	90	124	64	0	123	79	0	108	0	1	10.4493	1
58.22	1	158	148	102	24.61	86	20	19	189	38	127	150	0.5	106	6.2	181	21983.1	13769.8	8213.28	4364.65	3848.62	0	1	1	0	1	1	3	1	4	1	1	0	0	41.1	203.8	0	86	150	38	0	148	102	1	106	0	1	9.99803	0
49.07	0	126	125	79	26.03	83	21	13	167	43	97	122	0.12	87	5.7	114	34571.3	26962.3	7609.08	4974.5	2634.58	0	0	0	0	0	1	1	0	1	0	0	0	0	78.4	148.7	0	83	122	43	0	125	79	0	87	0	0	10.4508	1
53.51	0	112	112	76	28.17	85.5	20	30	292	65	194	128	0.08	95	5.9	107	45142.9	31711.4	13431.5	7087.76	6343.75	0	0	0	0	0	0	0	0	0	0	0	0	0	100.8	77.8	0	85.5	128	65	0	112	76	0	95	0	0	10.7176	1
68.91	0	115	116	75	18.55	80	30	12	171	54	97	70	0.03	91	5.8	114	13010.7	9974.11	3036.55	1483.32	1553.23	0	0	0	0	0	0	0	0	0	0	0	0	0	53.8	223.9	0	80	70	54	0	116	75	0	91	0	0	9.47353	1
46.97	1	124	119	76	22.95	87	15	13	187	35	140	129	0.08	108	6	97	22644.9	14529.5	8115.44	4167.32	3948.13	0	1	0	0	0	1	1	0	2	0	0	0	0	48.7	149.4	0	87	129	35	0	119	76	0	108	0	1	10.0277	0
50.85	0	119	117	80	25.15	78	21	15	183	56	99	60	0.05	77	5.5	105	33848.8	30649.8	3198.99	1451.37	1747.62	0	0	0	0	0	0	0	0	0	0	0	0	0	60.7	326	0	78	60	56	0	117	80	0	77	0	0	10.4297	0
71.65	1	172	176	92	23.77	86	31	16	261	47	184	125	0.06	90	5.6	133	23239.9	6820.26	16419.6	10994.9	5424.77	0	1	1	0	0	0	1	0	2	0	0	0	0	39.9	362.7	0	86	125	47	0	176	92	0	90	0	1	10.0536	0
61.1	0	157	154	86	28.32	93	16	16	127	40	49	147	0.02	92	5.6	164	53198.8	30076.1	23122.8	15307.3	7815.51	1	1	1	0	0	1	3	1	3	1	0	0	0	85.5	109.4	0	93	147	40	0	154	86	0	92	0	0	10.8818	1
56.36	1	125	126	80	25.15	81	30	64	201	51	126	113	0.02	96	5.8	142	23505	14377.7	9127.33	5338.37	3788.96	0	1	0	0	0	0	0	0	1	0	0	0	0	108.2	68.1	0	81	113	51	0	126	80	0	96	0	1	10.065	0
55.28	1	137	132	78	25.15	81	23	27	206	40	150	173	0.02	87	5	121	30516.9	17653	12863.9	6804.22	6059.67	0	1	1	0	1	0	2	0	3	1	1	0	0	148.3	58.6	0	81	173	40	0	132	78	1	87	0	1	10.326	0
59.24	1	128	125	80	25.94	97	13	9	190	37	132	187	0.33	89	5.5	69	38103.3	16958.8	21144.4	13493.7	7650.69	0	1	0	0	1	1	2	0	3	1	0	0	0	105.4	89.5	0	97	187	37	0	125	80	0	89	0	1	10.5481	1
65.42	0	134	137	87	26.88	87	38	66	236	53	174	91	0.16	98	5.7	121	38936.8	22995.3	15941.4	8314.56	7626.87	0	0	1	0	0	0	1	0	1	0	0	0	0	118.6	56	0	87	91	53	0	137	87	0	98	0	0	10.5697	1
70.61	0	122	119	77	25.89	96	121	113	179	49	100	71	0.18	81	5.5	92	35105.2	24945.4	10159.8	6328.45	3831.39	1	1	0	0	0	1	2	0	2	0	0	0	0	167.4	61.5	0	96	71	49	0	119	77	0	81	0	0	10.4661	1
72.2	1	174	173	92	25.5	94	29	16	252	37	85	504	0.29	104	6.4	94	30142.5	13027.8	17114.7	11796	5318.73	0	1	1	0	1	1	3	1	4	1	1	0	0	49.1	166.6	0	94	504	37	0	173	92	1	104	0	1	10.3137	1
63.61	0	173	166	101	21.46	74	24	23	197	54	118	47	0.24	94	6	105	21019.3	15827.2	5192.03	3565.01	1627.02	0	0	1	0	0	0	1	0	1	0	1	0	0	20.2	873.7	0	74	47	54	0	166	101	1	94	0	0	9.9532	0
56.8	1	126	126	89	22.15	76	20	16	204	39	143	59	0.18	88	5.8	54	25765.4	10269.9	15495.5	8815.87	6679.63	0	0	1	0	0	1	2	0	2	0	0	0	0	26.4	728.2	0	76	59	39	0	126	89	0	88	0	1	10.1568	0
53.53	0	143	135	84	23.44	81	19	16	194	39	129	194	0.43	95	5.8	211	32004.5	16257.8	15746.8	9508.71	6238.05	0	0	1	0	1	1	3	1	3	1	0	0	0	77.2	114.6	1	81	194	39	0	135	84	0	95	0	0	10.3736	1
53.34	1	114	116	76	23.05	80	21	27	156	35	92	77	0.05	90	5.6	109	20180.3	10446.4	9733.94	5373.96	4359.98	0	0	0	0	0	1	1	0	1	0	0	0	0	74.4	143.8	0	80	77	35	0	116	76	0	90	0	1	9.91246	0
34.08	0	89	90	61	22.33	75	17	14	158	53	86	47	0.52	89	5.6	112	21591	18770.7	2820.25	1071.14	1749.1	0	0	0	0	0	0	0	0	0	0	0	0	0	113.2	80.6	0	75	47	53	0	90	61	0	89	0	0	9.98003	0
57.19	0	131	126	87	21	77	19	13	212	55	124	80	0.54	99	5.9	149	29843	19111.4	10731.6	6313.79	4417.82	0	0	1	0	0	0	1	0	1	0	0	0	0	109.2	61.2	0	77	80	55	0	126	87	0	99	0	0	10.3037	0
45.07	1	149	151	100	26.18	89	22	32	172	34	116	214	0.69	99	5.7	91	28802.3	18660	10142.3	6649.8	3492.53	0	1	1	0	1	1	3	1	4	1	1	0	0	154.8	37.4	0	89	214	34	0	151	100	1	99	0	1	10.2682	0
69.11	1	144	148	91	23.55	81	27	30	239	49	173	88	0.1	99	5.2	219	24323.8	14594.4	9729.36	5447.74	4281.62	0	1	1	0	0	0	1	0	2	0	0	0	0	110.4	60.2	1	81	88	49	0	148	91	0	99	0	1	10.0992	0
46.15	0	115	112	78	22.69	78	32	14	140	40	85	55	0.01	95	5.1	104	21893.3	15976.5	5916.8	3861.64	2055.16	0	0	0	0	0	1	1	0	1	0	0	0	0	43.7	264.9	0	78	55	40	0	112	78	0	95	0	0	9.99394	0
70.77	0	184	174	79	26.94	79	36	12	163	48	87	102	0.15	99	5.8	102	38639.7	28515.3	10124.4	6114.97	4009.43	0	0	1	0	0	1	2	0	2	0	0	0	0	40.1	263.1	0	79	102	48	0	174	79	0	99	0	0	10.562	0
57.28	0	118	127	72	22.07	78.5	20	21	259	49	167	144	0.43	94	5.9	181	26616.9	16685.4	9931.49	6328.1	3603.39	0	0	0	0	0	1	1	0	1	0	0	0	0	57.3	183.5	0	78.5	144	49	0	127	72	0	94	0	0	10.1893	0
55.82	0	116	114	80	20.78	73	22	13	185	54	117	59	0.03	88	5.4	103	21407.3	16000.9	5406.31	1771.28	3635.03	0	0	0	0	0	0	0	0	0	0	0	0	0	82.4	133	0	73	59	54	0	114	80	0	88	0	0	9.97149	0
64.77	0	122	124	89	28.44	99	26	35	235	52	166	152	0.18	108	5.9	164	44691.2	29117.8	15573.4	9720.59	5852.8	1	1	1	0	1	1	4	1	4	1	1	0	1	117.5	42.6	0	99	152	52	1	124	89	1	108	0	0	10.7075	1
61.97	1	144	145	80	26.7	87	32	47	276	81	156	67	0.37	106	5.1	112	33383.7	17059.1	16324.6	8170.88	8153.74	0	1	1	0	0	0	1	0	2	0	0	0	0	90.7	64.8	0	87	67	81	0	145	80	0	106	0	1	10.4158	0
56.57	0	119	114	67	25.5	79	18	10	180	64	101	41	0.05	82	5.5	96	32497.6	25557.9	6939.74	3867.22	3072.52	0	0	0	0	0	0	0	0	0	0	0	0	0	43.6	433.6	0	79	41	64	0	114	67	0	82	0	0	10.3889	0
29.29	0	131	123	80	41.12	98	20	27	148	39	91	107	0.44	90	4.8	137	49494.8	34049.2	15445.7	8902.01	6543.64	1	1	0	0	0	1	2	0	2	0	0	0	0	155.9	49.2	0	98	107	39	0	123	80	0	90	0	0	10.8096	1
51.82	0	131	128	81	23.27	82	17	19	226	32	156	278	0.19	89	5	151	30763.6	15767.9	14995.7	8837.62	6158.06	0	0	0	0	1	1	2	0	2	0	0	0	0	133.1	63.8	0	82	278	32	0	128	81	0	89	0	0	10.3341	1
73.24	1	189	184	95	23.44	82	28	25	212	74	114	63	0.07	92	4.4	113	23049.7	7972.94	15076.8	7088.49	7988.27	0	1	1	0	0	0	1	0	2	0	1	0	0	61.6	176.9	0	82	63	74	0	184	95	1	92	0	1	10.0454	0
75.26	1	134	135	72	23.09	85	24	23	187	55	111	82	0.06	96	5.7	140	22439.6	11901.8	10537.8	5005.65	5532.17	0	1	1	0	0	0	1	0	2	0	0	0	0	70.8	125.8	0	85	82	55	0	135	72	0	96	0	1	10.0186	0
58.51	1	144	143	91	29.04	92	24	28	243	35	186	124	0.17	89	5.6	114	27606.9	15457.9	12149	7139.41	5009.6	0	1	1	0	0	1	2	0	3	1	0	0	0	71.9	156.7	0	92	124	35	0	143	91	0	89	0	1	10.2258	1
60.77	1	163	168	100	30.3	102	22	24	193	34	128	254	0.22	90	5.6	104	49424.3	20451	28973.3	16093	12880.3	0	1	1	0	1	1	3	1	4	1	0	0	0	113	78.1	0	102	254	34	0	168	100	0	90	0	1	10.8082	1
46.34	0	115	119	74	21.37	72	17	11	160	57	81	72	1.81	77	3.9	101	18006	14506.2	3499.75	1896.95	1602.8	0	0	0	0	0	0	0	0	0	0	0	0	0	44	529.3	0	72	72	57	0	119	74	0	77	0	0	9.79846	0
76.43	1	151	146	90	22.54	77	23	21	167	50	102	42	0.21	91	5.4	84	16572.3	10409.3	6163	4024.79	2138.21	0	0	1	0	0	0	1	0	1	0	0	0	0	74.3	139	0	77	42	50	0	146	90	0	91	0	1	9.71549	0
73.1	0	150	155	103	21.37	78	24	17	231	62	151	62	0.28	91	7	117	20374.7	10747.6	9627.17	5510.86	4116.32	0	0	1	0	0	0	1	0	1	0	0	0	0	48.4	262.3	1	78	62	62	0	155	103	0	91	0	0	9.92205	0
51.08	1	127	129	87	29.03	93	19	23	184	36	106	187	0.04	89	4.8	158	33015.4	19276.5	13738.9	8266.33	5472.6	0	1	1	0	1	1	3	1	4	1	0	0	0	75.8	145	0	93	187	36	0	129	87	0	89	0	1	10.4047	1
44.13	1	121	121	76	27.05	89	21	26	262	66	169	92	0.04	93	5.7	67	28757	18146.9	10610.1	6719.33	3890.75	0	1	0	0	1	1	2	0	3	1	0	0	1	72	135.8	0	89	92	66	1	121	76	0	93	0	1	10.2666	0
69.03	1	135	139	81	25.5	94	22	22	192	40	133	138	0.16	88	5.5	147	36484.6	16217.8	20266.8	11880.4	8386.42	0	1	1	0	0	0	1	0	2	0	1	0	0	131.5	67.3	0	94	138	40	0	139	81	1	88	0	1	10.5046	1
69.22	0	154	150	89	25.22	89	28	21	211	43	124	197	0.15	87	5.3	171	33863.1	20077.3	13785.9	6757.22	7028.64	1	0	1	0	1	1	4	1	3	1	1	0	0	117.6	82	0	89	197	43	0	150	89	1	87	0	0	10.4301	1
66.04	1	126	125	78	28.02	90	36	48	202	54	139	90	0.06	80	6.3	104	38168	19500.6	18667.5	11581.7	7085.73	0	1	0	0	0	0	0	0	1	0	0	0	0	124.9	98.2	0	90	90	54	0	125	78	0	80	0	1	10.5497	1
52.66	0	144	141	83	24.84	80	21	14	210	63	129	59	0.06	102	5.8	135	23624.3	17766.2	5858.18	2905.28	2952.9	0	0	1	0	0	0	1	0	1	0	0	0	0	60.6	130.4	0	80	59	63	0	141	83	0	102	0	0	10.07	1
55.79	1	116	118	71	25.87	89	19	13	133	45	71	52	0.15	88	5.5	84	25095	12209.8	12885.2	7084.04	5801.11	0	1	0	0	0	0	0	0	1	0	0	0	0	82.4	133	0	89	52	45	0	118	71	0	88	0	1	10.1304	0
50.68	0				22.03	81	17	18	217	47	161	87	0.24	89	5.5	128	30307.8	21768.3	8539.51	3799.84	4739.67	0	0	0	0	0	1	1	0	1	0	0	0	0	36.9	424.1	0	81	87	47	0			0	89	0	0	10.3192	1
45.82	0	63	91	59	20.2	75	15	12	222	56	159	100	0.02	97	5.7	161	15020	11512.4	3507.53	2123.46	1384.07	0	0	0	0	0	0	0	0	0	0	0	0	0	40	282.3	0	75	100	56	0	91	59	0	97	0	0	9.61714	0
55.23	0	116	117	75	23.4	82.5	14	11	195	63	96	79	0.08	106	6.8	202	26604.3	19918.1	6686.24	3963.12	2723.11	0	0	0	1	0	0	1	0	1	0	0	1	0	11.6	1350.6	1	82.5	79	63	0	117	75	0	106	1	0	10.1888	1
76.77	1	154	150	79	24.84	86.5	26	22	194	58	112	47	0.06	96	5.7	111	17284.7	13017.7	4266.95	2425.71	1841.24	0	1	1	0	0	0	1	0	2	0	0	0	0	56.2	176.6	0	86.5	47	58	0	150	79	0	96	0	1	9.75758	0
43.71	0	102	100	69	21.23	78	17	19	176	45	110	76	0.02	92	5.5	116	26208.7	18916.9	7291.83	4863.29	2428.54	0	0	0	0	0	1	1	0	1	0	0	0	0	45.4	278.8	0	78	76	45	0	100	69	0	92	0	0	10.1738	0
42.24	1	132	130	88	24.92	89	19	37	236	43	169	155	0.11	102	5.6	149	33147.4	18648	14499.4	6718.49	7780.91	0	1	1	0	1	0	2	0	3	1	0	0	0	79.4	88	0	89	155	43	0	130	88	0	102	0	1	10.4087	0
40.06	0	104	105	61	19.9	75	20	18	177	58	106	57	0.02	86	5.5	85	21190.3	17601.1	3589.23	2162.44	1426.79	0	0	0	0	0	0	0	0	0	0	0	0	0	67.5	192.5	0	75	57	58	0	105	61	0	86	0	0	9.9613	0
58.63	0	113	116	79	23.86	81	20	26	258	56	135	303	0.06	86	5.4	137	26418.4	16582.2	9836.28	4890.45	4945.83	0	0	0	0	1	0	1	0	1	0	0	0	0	102.8	103.6	0	81	303	56	0	116	79	0	86	0	0	10.1818	1
47.16	0	114	116	80	24.65	80	17	17	186	36	105	310	0.26	83	5.9	120	30965.1	19858.7	11106.4	6535.53	4570.89	0	0	0	0	1	1	2	0	2	0	0	0	0	79.4	170	0	80	310	36	0	116	80	0	83	0	0	10.3406	1
48.6	1	139	144	90	27.16	90	22	40	150	29	109	113	0.13	74	5.2	97	27080.8	17004.2	10076.6	4413.17	5663.42	0	1	1	0	0	1	2	0	3	1	0	0	0	92	199.8	0	90	113	29	0	144	90	0	74	0	1	10.2066	1
38.02	0	111	106	67	21.78	73	22	17	146	65	59	68	0.16	75	5.3	111	18789.7	15842.5	2947.13	1462.64	1484.49	0	0	0	0	0	0	0	0	0	0	0	0	0	90.4	196.1	0	73	68	65	0	106	67	0	75	0	0	9.84106	0
33.88	0	123	123	77	27.17	90.5	26	36	143	38	84	107	0.22	217	9.4	368	37621.8	25005.8	12616	6377.83	6238.2	1	1	0	1	0	1	3	1	3	1	0	0	0	47.2	24.7	1	90.5	107	38	0	123	77	0	217	0	0	10.5353	1
64.79	1	151	144	92	23.38	88	18	17	191	55	126	55	0.3	103	5.8	160	26664.2	14866.4	11797.8	6501.65	5296.16	0	1	1	0	0	0	1	0	2	0	0	0	0	20.5	628.4	0	88	55	55	0	144	92	0	103	0	1	10.1911	0
56.18	0	151	149	100	25.15	89	51	69	212	43	143	222	0.04	102	6.3	236	38566.5	21852	16714.5	9534.68	7179.86	1	0	1	0	1	1	4	1	3	1	1	0	1	179.6	28	1	89	222	43	1	149	100	1	102	0	0	10.5601	1
69.34	0	126	134	70	22.13	85	19	23	192	67	100	108	0.07	83	5.7	152	29213	22765.2	6447.81	3840.78	2607.02	0	0	1	0	0	0	1	0	1	0	0	0	0	69.3	208.2	0	85	108	67	0	134	70	0	83	0	0	10.2824	1
44.67	0	93	94	68	27.95	89	18	12	236	53	155	108	0.04	89	5.8	133	32224.7	27780.6	4444.13	1824.27	2619.86	1	0	0	0	0	0	1	0	0	0	0	0	0	63.5	188.4	0	89	108	53	0	94	68	0	89	0	0	10.3805	1
53.47	0	135	133	82	22.51	83	17	14	250	57	177	107	0.1	94	6.1	121	32007.5	16564.4	15443.1	9453.63	5989.47	0	0	1	0	0	0	1	0	1	0	1	0	0	79.6	113.4	0	83	107	57	0	133	82	1	94	0	0	10.3737	1
56.51	0	112	109	73	29.38	86	23	21	234	54	160	65	0.07	85	5.9	109	40944.5	30726	10218.5	6038	4180.51	0	0	0	0	0	0	0	0	0	0	0	0	0	102.2	108.5	0	86	65	54	0	109	73	0	85	0	0	10.62	1
73.57	1	141	145	82	19.02	72	17	11	152	43	98	65	0.32	117	6.3	173	1941.59	673.854	1267.74	242.46	1025.28	0	0	1	1	0	0	2	0	2	0	0	0	0	41	149.8	0	72	65	43	0	145	82	0	117	0	1	7.57126	0
42.53	0	90	91	60	18.14	73	27	30	185	45	118	109	0.07	84	5.2	59	10599.6	8510.34	2089.27	960.59	1128.68	0	0	0	0	0	1	1	0	1	0	0	0	0	58.2	259.9	0	73	109	45	0	91	60	0	84	0	0	9.26857	0
67.77	1	122	122	71	25.63	95	50	74	203	45	140	93	0.41	177	11.6	343	35080.2	15400.3	19680	11391.7	8288.25	0	1	1	1	0	0	2	0	3	1	1	0	0	27.1	79.8	1	95	93	45	0	122	71	1	177	0	1	10.4654	1
73.04	1	114	114	77	21.88	86	32	30	230	62	136	79	0.04	93	6.2	153	29895	10444.9	19450.1	13371.6	6078.49	0	1	0	0	0	0	0	0	1	0	0	0	0	36.4	373.8	0	86	79	62	0	114	77	0	93	0	1	10.3055	0
35.64	0	111	110	72	22.86	87	19	15	183	63	101	39	0.04	95	4.6	111	28434.1	23863.1	4570.94	2340.59	2230.35	0	0	0	0	0	0	0	0	0	0	0	0	0	47.9	231.7	0	87	39	63	0	110	72	0	95	0	0	10.2553	1
40.31	0	96	98	74	16.97	68	19	10	181	64	94	52	0.03	79	5.2	95	13247.6	11566.4	1681.24	517.559	1163.68	0	0	0	0	0	0	0	0	0	0	0	0	0	238	40	0	68	52	64	0	98	74	0	79	0	0	9.49157	0
40.35	1	126	123	67	24.51	81	18	27	287	49	220	86	0.05	93	5.3	115	17656.7	9585.66	8071	4530.81	3540.19	0	1	0	0	0	0	0	0	1	0	0	0	0	80.1	116.3	0	81	86	49	0	123	67	0	93	0	1	9.77887	0
63.34	1	166	165	106	29.4	100	28	38	216	47	161	106	0.08	94	6.2	169	44057.2	23276.1	20781.1	12641.6	8139.51	0	1	1	0	0	0	1	0	2	0	0	0	0	85.6	102	0	100	106	47	0	165	106	0	94	0	1	10.6932	1
48.14	0	136	136	81	27.92	89	23	38	166	36	108	140	0.09	90	5.7	124	38298.2	24939.2	13359	5079.29	8279.69	1	0	1	0	0	1	3	1	2	0	0	0	0	82.5	123.6	0	89	140	36	0	136	81	0	90	0	0	10.5532	1
49.25	1	125	127	85	26.77	89	33	39	282	27	26	1773	0.03	93	4.5	77	36847	16234.6	20612.5	13900.6	6711.88	0	1	1	0	1	1	3	1	4	1	0	0	0	126.1	60.2	0	89	1773	27	0	127	85	0	93	0	1	10.5145	0
59.63	1	132	130	74	24.03	90	23	25	192	36	134	113	0.1	87	4.4	129	27630.3	13955.6	13674.7	8184.98	5489.7	0	1	1	0	0	1	2	0	3	1	0	0	0	78.1	149.5	0	90	113	36	0	130	74	0	87	0	1	10.2267	1
56.74	1	138	136	89	25.87	86	16	17	238	54	157	104	0.03	112	6.1	152	28586.8	16964.3	11622.5	8231.01	3391.48	0	1	1	1	0	0	2	0	3	1	0	0	0	50.9	125.4	0	86	104	54	0	136	89	0	112	0	1	10.2607	0
54.26	0	118	118	80	27.86	91	19	23	200	63	100	104	0.11	82	5.6	124	32121	21788.3	10332.7	5464.22	4868.46	1	1	0	0	0	0	1	0	1	0	0	0	0	113.4	104.5	0	91	104	63	0	118	80	0	82	0	0	10.3773	1
55.55	1	133	133	82	23.14	79	21	13	189	41	125	77	0.04	88	6	90	18256.7	8472.27	9784.43	5937.82	3846.62	0	0	1	0	0	0	1	0	1	0	0	0	0	30.3	593	0	79	77	41	0	133	82	0	88	0	1	9.81229	0
54.8	1	126	125	80	20.08	76	16	8	240	43	188	57	0.09	90	6.1	105	12885.6	7922.98	4962.61	2411.37	2551.23	0	0	0	0	0	0	0	0	0	0	0	0	0	60.4	196	0	76	57	43	0	125	80	0	90	0	1	9.46387	0
47.91	0	117	113	70	22.22	70	14	12	158	63	66	29	0.11	84	5.8	118	9271.2	6794.82	2476.37	731.69	1744.68	0	0	0	0	0	0	0	0	0	0	0	0	0	40	456	0	70	29	63	0	113	70	0	84	0	0	9.13467	0
50.62	1	149	152	90	23.49	80	23	27	249	48	166	168	0.04	111	5	223	23229.2	12025.4	11203.7	5942.01	5261.74	0	0	1	1	1	0	3	1	3	1	0	0	0	37.4	202.2	1	80	168	48	0	152	90	0	111	0	1	10.0532	0
54.51	0	124	130	82	24	80	18	17	159	48	89	72	0.35	83	6	121	32501.8	20594.1	11907.8	8300.23	3607.53	0	0	1	0	0	1	2	0	2	0	0	0	0	70.2	204.4	0	80	72	48	0	130	82	0	83	0	0	10.389	1
48.58	0	100	103	71	22.96	75	27	45	215	45	135	171	0.06	96	5.6	111	28594.1	16582.8	12011.3	7648.2	4363.09	0	0	0	0	1	1	2	0	2	0	0	0	0	214.7	26	0	75	171	45	0	103	71	0	96	0	0	10.261	0
73.41	1	158	156	89	29.22	97	43	77	132	40	74	75	0.31	89	6.2	136	49295	20847.5	28447.5	15874.1	12573.4	0	1	1	0	1	1	3	1	4	1	1	0	1	248.2	26.4	0	97	75	40	1	156	89	1	89	0	1	10.8056	1
43.78	0	123	121	92	24.56	72	25	24	208	46	142	89	0.07	85	5.2	131	28054.7	23609.2	4445.49	2470.66	1974.83	0	0	1	0	0	1	2	0	2	0	0	0	0	59.3	242.9	0	72	89	46	0	121	92	0	85	0	0	10.2419	0
55.54	1	107	111	75	19.26	77	29	15	164	50	80	113	0.05	88	5.5	134	5469.8	3143.03	2326.77	1095.18	1231.59	0	0	0	0	0	0	0	0	0	0	0	0	0	150.8	55.2	0	77	113	50	0	111	75	0	88	0	1	8.607	0
51.64	0	99	99	65	21.48	78	20	17	167	51	93	77	0.1	87	5.6	98	14675.3	10716.8	3958.54	1815.88	2142.66	0	0	0	0	0	0	0	0	0	0	0	0	0	46.8	320.4	0	78	77	51	0	99	65	0	87	0	0	9.59392	0
54.55	0	145	139	102	24.19	79	28	29	243	52	152	90	0.14	79	5.5	122	25187.4	18285.2	6902.15	3037.32	3864.83	0	0	1	0	0	0	1	0	1	0	0	0	0	87.1	174.2	0	79	90	52	0	139	102	0	79	0	0	10.1341	0
45.69	0	111	116	73	21.22	75	20	18	209	76	97	39	0.03	93	5.4	117	19986.3	14941.5	5044.82	1921.56	3123.26	0	0	0	0	0	0	0	0	0	0	0	0	0	61.7	170.5	0	75	39	76	0	116	73	0	93	0	0	9.9028	0
52.7	1	136	141	98	25.28	90	46	86	200	47	124	270	0.13	79	5.6	158	33468.1	17079	16389.1	8670.76	7718.31	0	1	1	0	1	0	2	0	3	1	0	0	0	135.1	91.1	0	90	270	47	0	141	98	0	79	0	1	10.4184	1
45.3	0	108	108	75	25.8	84	20	25	175	37	95	196	0.09	114	6	140	44487.7	31787.5	12700.2	8047.37	4652.81	0	0	0	1	1	1	3	1	3	1	0	0	0	64.4	84.6	0	84	196	37	0	108	75	0	114	0	0	10.703	1
50.84	0	104	104	65	27.24	89	18	13	200	53	129	67	0.07	92	5.3	106	36993.6	26784	10209.6	5834.7	4374.87	1	0	0	0	0	0	1	0	0	0	0	0	0	82.2	115.7	0	89	67	53	0	104	65	0	92	0	0	10.5185	1
55.72	1	114	121	83	24.35	85	20	29	120	31	65	143	0.15	114	9.3	141	23238.7	13102.7	10136	6842.69	3293.29	0	1	1	1	0	1	3	1	4	1	1	1	0	66.4	81	1	85	143	31	0	121	83	1	114	1	1	10.0536	0
57.4	0	124	124	69	22.83	76	17	17	176	50	106	162	0.11	98	6.5	183	33930.9	16992.4	16938.5	12751	4187.53	0	0	0	0	1	0	1	0	1	0	0	0	0	56	166.1	1	76	162	50	0	124	69	0	98	0	0	10.4321	0
74.6	0	124	126	69	24.03	81	22	22	256	54	170	137	0.14	106	6.3	127	36595.3	28130.5	8464.86	5304.25	3160.6	0	0	0	0	0	0	0	0	0	0	0	0	0	98.2	57.9	0	81	137	54	0	126	69	0	106	0	0	10.5077	1
28.42	0	123	124	81	18.75	68	11	6	152	68	52	80	0.08	89	5.4	73	15233.6	12203.4	3030.24	1159.32	1870.92	0	0	0	0	0	0	0	0	0	0	0	0	0	80	134	0	68	80	68	0	124	81	0	89	0	0	9.63126	0
33.13	1	121	121	71	26.23	90	19	15	177	36	91	267	0.27	91	5.9	142	26319.1	18040.1	8278.97	5166.32	3112.65	0	1	0	0	1	1	2	0	3	1	0	0	0	58.1	200	0	90	267	36	0	121	71	0	91	0	1	10.1781	1
61.21	0	145	148	97	27.3	84	18	16	221	42	136	236	0.08	94	6	136	23000.3	14916.1	8084.18	4093.51	3990.67	0	0	1	0	1	1	3	1	3	1	0	0	0	87.8	98.2	0	84	236	42	0	148	97	0	94	0	0	10.0433	1
52.06	1	134	129	90	25.1	93	30	44	179	39	124	105	0.11	82	5.3	101	32736.2	12176.8	20559.5	12441.9	8117.58	0	1	1	0	0	1	2	0	3	1	0	0	0	92.3	141.6	0	93	105	39	0	129	90	0	82	0	1	10.3962	1
44.29	0	98	94	65	20.21	73	22	17	196	63	105	84	0.04	91	5.5	154	18570.1	15863.3	2706.76	1527.15	1179.6	0	0	0	0	0	0	0	0	0	0	0	0	0	73.3	141.8	0	73	84	63	0	94	65	0	91	0	0	9.82931	0
59.84	1	137	133	73	27.35	97	38	37	147	34	57	113	1.49	91	6.3	79	48444.2	25484.7	22959.6	16010.1	6949.46	0	1	1	0	0	1	2	0	3	1	0	0	0	67.9	158.7	0	97	113	34	0	133	73	0	91	0	1	10.7882	1
46.86	0	121	118	75	22.73	85	15	12	261	56	169	179	0.23	100	5.8	198	27397.9	18422.5	8975.37	4639.9	4335.47	0	0	0	0	1	0	1	0	1	0	0	0	0	62.9	131.3	0	85	179	56	0	118	75	0	100	0	0	10.2182	1
36.31	0	101	101	65	18.66	71	20	17	164	56	87	48	0.06	92	5.1	103	10406.9	9741.43	665.474	281.884	383.59	0	0	0	0	0	0	0	0	0	0	0	0	0	62.8	172.1	0	71	48	56	0	101	65	0	92	0	0	9.25022	0
52.25	1	126	125	92	27.78	91	23	25	179	28	123	316	0.08	180	7.8	295	31584.8	11018.4	20566.4	14344.6	6221.83	0	1	1	1	1	1	4	1	5	1	0	1	0	27.4	75	1	91	316	28	0	125	92	0	180	1	1	10.3604	1
62.49	1	139	136	97	23.46	90	27	42	148	35	73	267	0.17	88	5.6	143	39772.3	19065	20707.3	9143.15	11564.2	0	1	1	0	1	1	3	1	4	1	0	0	0	100.9	98.9	0	90	267	35	0	136	97	0	88	0	1	10.5909	1
38.71	1	118	111	67	19.66	73	26	26	201	57	109	113	0.06	82	5.2	75	11678.2	6257.97	5420.26	2694.41	2725.85	0	0	0	0	0	0	0	0	0	0	0	0	0	68.6	220	0	73	113	57	0	111	67	0	82	0	1	9.36548	0
58.31	0	118	121	84	31.47	94	17	16	175	40	105	183	0.3	102	6.1	140	50463.4	31742.9	18720.5	10974.5	7745.96	1	1	1	0	1	1	4	1	4	1	1	0	0	164	31.7	0	94	183	40	0	121	84	1	102	0	0	10.829	1
37.51	0	109	109	69	18.26	62	17	11	152	59	74	48	0.02	86	5.3	83	6105.28	5220.31	884.97	170.264	714.706	0	0	0	0	0	0	0	0	0	0	0	0	0	44.2	361.9	0	62	48	59	0	109	69	0	86	0	0	8.71691	0
42.36	1	107	111	78	29.06	95	25	34	248	46	170	173	0.64	79	6.1	183	38202.5	17106.8	21095.7	13827.2	7268.49	0	1	0	0	1	0	1	0	2	0	0	0	0	118.8	110.1	0	95	173	46	0	111	78	0	79	0	1	10.5507	1
66.57	1	110	108	63	24.92	90	15	9	228	47	155	107	0.03	81	5.6	95	24142.9	15304.1	8838.83	6317.62	2521.21	0	1	0	0	1	1	2	0	3	1	0	0	1	80.4	180.9	0	90	107	47	1	108	63	0	81	0	1	10.0917	1
64.46	0	145	152	93	21.78	76	22	20	204	55	120	54	0.03	93	6.3	127	20472.2	14887.7	5584.47	3427.6	2156.87	0	0	1	0	0	0	1	0	1	0	1	0	0	56.5	194.3	0	76	54	55	0	152	93	1	93	0	0	9.92682	0
50.33	0	119	117	76	24.07	83	23	26	195	34	82	472	0.11	98	5	153	25701.6	9998.93	15702.6	9817	5885.65	0	0	0	0	1	1	2	0	2	0	0	0	0	88.7	85	0	83	472	34	0	117	76	0	98	0	0	10.1543	1
46.05	1	106	108	68	20.03	73	23	15	180	55	101	76	0.09	97	5.4	110	17857.2	13009.7	4847.44	2319.16	2528.28	0	0	0	0	0	0	0	0	0	0	0	0	0	60.9	151.8	0	73	76	55	0	108	68	0	97	0	1	9.79016	0
54.56	1	148	143	88	28.51	90	37	50	229	39	155	214	0.11	96	5.5	191	32485.7	15935.6	16550.1	9033.5	7516.59	0	1	1	0	1	1	3	1	4	1	0	0	0	72	122.8	0	90	214	39	0	143	88	0	96	0	1	10.3886	1
50.3	0	133	122	71	20.61	76	12	7	152	38	100	90	0.02	125	6.6	218	24692.5	14408.8	10283.8	7090.32	3193.43	0	0	0	1	0	1	2	0	2	0	0	1	0	25	250.3	1	76	90	38	0	122	71	0	125	1	0	10.1143	0
50	0	129	124	78	23.46	79	28	35	183	29	122	289	0.17	89	5.8	137	29547.9	17230.8	12317.1	8227.06	4090.05	0	0	0	0	1	1	2	0	2	0	0	0	0	212.6	32.8	0	79	289	29	0	124	78	0	89	0	0	10.2938	0
50.17	1						22	39	252	49	167	225	0.41	127	6.6	248	29114.8	16710.2	12404.6	7309.48	5095.13	0	0	0	1	1	1	3	1	3	1	0	1	1	35	145.6	1		225	49	1			0	127	1	1	10.279
53.72	0	126	133	85	23.62	82	25	11	206	54	134	68	0.4	95	6.7	122	30497.1	23622.3	6874.83	3478.57	3396.26	0	0	1	0	0	0	1	0	1	0	0	0	0	93.6	86.7	1	82	68	54	0	133	85	0	95	0	0	10.3254	1
61.86	1	117	122	77	21.51	78	18	20	235	47	172	77	0.03	90	5.8	122	17866.2	10878	6988.2	3633.95	3354.25	0	0	0	0	0	0	0	0	0	0	0	0	0	23.6	800	0	78	77	47	0	122	77	0	90	0	1	9.79067	0
28.89	0				20.9	76	16	10	197	53	116	86	0.01	79	5.7	77	17021.9	15227	1794.88	538.511	1256.37	0	0	0	0	0	0	0	0	0	0	0	0	0	67.7	254.2	0	76	86	53	0			0	79	0	0	9.74226	0
39.63	1	131	129	91	28.14	94	21	25	195	31	137	290	0.2	79	5.8	128	39153.8	24854.2	14299.6	9423.47	4876.12	0	1	1	0	1	1	3	1	4	1	0	0	0	174.9	62.4	0	94	290	31	0	129	91	0	79	0	1	10.5753	1
44.6	0						14	14	195	45	134	172	0.12	86	5.9	124	42937.9	24463.9	18474.1	13772.6	4701.48	0	0	0	0	1	1	2	0	2	0	0	0	0	84.4	138.3	0		172	45	0			0	86	0	0	10.6675
50.74	0	144	145	84	26.2	83	13	11	136	36	66	138	0.06	102	6	112	32291.2	21116.6	11174.6	7043.14	4131.45	0	0	1	0	0	1	2	0	2	0	0	0	0	70.1	105.4	0	83	138	36	0	145	84	0	102	0	0	10.3826	1
31.24	0	99	101	72	20.69	66	17	7	168	57	77	88	0.06	90	5.4	70	19032.1	15404.8	3627.31	1639.82	1987.49	0	0	0	0	0	0	0	0	0	0	0	0	0	86.7	114.9	0	66	88	57	0	101	72	0	90	0	0	9.85388	0
63.21	1	157	156	91	25.39	85	22	23	231	43	156	240	0.12	84	5.8	128	22574.6	12026	10548.6	4706.95	5841.63	0	1	1	0	1	0	2	0	3	1	1	0	0	69.1	201.1	0	85	240	43	0	156	91	1	84	0	1	10.0246	0
51.76	0	118	123	84	26.05	82	26	20	246	52	183	91	0.01	98	6.2	120	36176	28960.1	7215.91	3629.05	3586.86	0	0	1	0	1	1	3	1	3	1	1	0	1	39.6	277.4	0	82	91	52	1	123	84	1	98	0	0	10.4962	1
55.53	1	119	118	86	25.06	93	23	11	202	41	102	303	0.03	103	6.1	200	28977.6	13479.3	15498.3	9719.78	5778.49	0	1	1	0	1	0	2	0	3	1	0	0	0	108.2	55	1	93	303	41	0	118	86	0	103	0	1	10.2743	1
72.51	1	132	135	74	26.35	93	24	22	169	52	96	53	0.09	89	6.3	83	22596.2	10806.9	11789.2	6820.49	4968.76	0	1	1	0	0	0	1	0	2	0	0	0	0	23	866	0	93	53	52	0	135	74	0	89	0	1	10.0255	1
67.02	0	116	118	73	21.93	78	21	18	220	60	133	71	0.06	90	5.8	78	34054.4	23804.3	10250.1	6141.45	4108.62	0	0	0	0	0	0	0	0	0	0	0	0	0	45.8	295.5	0	78	71	60	0	118	73	0	90	0	0	10.4357	0
38.14	1	146	152	89	27.02	89	25	39	215	40	147	135	0.23	79	5.6	107	26249.4	17687.1	8562.25	5094.14	3468.11	0	1	1	0	0	0	1	0	2	0	0	0	0	91.9	160.9	0	89	135	40	0	152	89	0	79	0	1	10.1754	0
57.01	0	104	104	68	20.95	78	36	29	154	54	80	69	0.07	97	6	106	20938.8	15073	5865.75	2841.94	3023.82	0	0	0	0	1	1	2	0	2	0	0	0	1	25.5	552.8	0	78	69	54	1	104	68	0	97	0	0	9.94936	0
42.96	0	101	101	68	21.49	74	19	22	205	62	124	78	0.04	93	5.5	131	21348.8	12773.9	8574.91	4030.48	4544.44	0	0	0	0	0	0	0	0	0	0	0	0	0	26.6	598.4	0	74	78	62	0	101	68	0	93	0	0	9.96875	0
47.82	0	106	110	68	22.01	77	14	10	187	42	119	85	0.02	91	5.9	146	24322.9	16795.7	7527.16	3324.47	4202.69	0	0	0	0	0	1	1	0	1	0	0	0	0	41.2	333.2	0	77	85	42	0	110	68	0	91	0	0	10.0992	0
40.64	0	120	121	80	20.28	75	20	18	173	50	103	68	0.01	89	5.8	159	23055.1	18970.3	4084.8	1249.31	2835.49	0	0	0	0	0	0	0	0	0	0	0	0	0	73.2	152.7	0	75	68	50	0	121	80	0	89	0	0	10.0456	0
63.79	0	135	129	76	25.72	90	26	37	175	36	114	77	0.01	90	5.3	219	29174.3	19988.8	9185.58	5082.87	4102.71	1	0	0	0	0	1	2	0	1	0	0	0	0	91	107	1	90	77	36	0	129	76	0	90	0	0	10.281	1
49.87	0	137	141	79	21.08	76	19	16	165	53	93	94	0.11	86	5.9	160	26594.4	17851.7	8742.7	3628.29	5114.41	0	0	1	0	0	0	1	0	1	0	0	0	0	37	472.5	0	76	94	53	0	141	79	0	86	0	0	10.1885	0
45.42	0	100	98	67	19.43	73	25	15	192	50	123	76	0.27	78	5	110	20456.7	14341.7	6115.06	3393.93	2721.13	0	0	0	0	0	0	0	0	0	0	0	0	0	51.3	401.9	0	73	76	50	0	98	67	0	78	0	0	9.92606	0
57.01	0	132	135	71	22.81	79	128	288	171	65	81	69	0.04	97	6.5	154	25471.2	17968	7503.18	4618.93	2884.25	0	0	1	0	0	0	1	0	1	0	0	0	0	36.9	318.2	1	79	69	65	0	135	71	0	97	0	0	10.1453	0
53.06	0	124	124	78	27.78	84	18	22	190	63	108	56	0.15	109	6.2	137	33259.5	23631.4	9628.12	5884.25	3743.87	0	0	0	0	0	0	0	0	0	0	0	0	0	109	46.1	0	84	56	63	0	124	78	0	109	0	0	10.4121	1
40.21	0	147	147	98	20.83	71	18	11	199	45	132	84	0.05	90	5.8	144	19818.4	12128.2	7690.15	3130.44	4559.71	0	0	1	0	0	1	2	0	2	0	0	0	0	38	390.5	0	71	84	45	0	147	98	0	90	0	0	9.89437	0
56.74	0	156	148	94	23.44	86	38	47	203	59	115	109	0.22	83	6.1	150	31374.2	17733.6	13640.6	7508.22	6132.35	0	0	1	0	0	0	1	0	1	0	0	0	0	79.4	170	0	86	109	59	0	148	94	0	83	0	0	10.3537	1
64.73	1	125	119	72	24.91	87	20	18	241	50	164	162	0.05	82	5.4	100	30848.9	15695.1	15153.8	8124.84	7028.92	0	1	1	0	1	1	3	1	4	1	1	0	1	24.3	1052.5	0	87	162	50	1	119	72	1	82	0	1	10.3369	0
58.15	0	116	119	80	23.19	76	28	25	184	56	96	123	0.13	79	5.4	149	34502.6	23468.9	11033.7	6807.82	4225.9	0	0	0	0	1	1	2	0	2	0	0	0	1	114.2	116.8	0	76	123	56	1	119	80	0	79	0	0	10.4488	0
40.89	0	114	111	67	22.69	91	21	18	178	42	108	111	0.08	91	5.3	104	45820	34367.2	11452.8	6194.79	5258.04	1	1	0	0	0	1	2	0	2	0	0	0	0	89.3	106.2	0	91	111	42	0	111	67	0	91	0	0	10.7325	1
51.38	1	130	128	86	24.01	78	22	25	212	38	168	91	0.16	88	5.4	65	15632.3	9860.81	5771.49	2489.86	3281.63	0	0	1	0	0	1	2	0	2	0	0	0	0	82.6	132.6	0	78	91	38	0	128	86	0	88	0	1	9.65709	0
54.05	0	114	115	82	20.55	73	21	18	194	41	107	212	0.04	88	5.7	92	20564.4	14666.1	5898.38	2776.5	3121.88	0	0	0	0	1	1	2	0	2	0	0	0	0	112.3	84.6	0	73	212	41	0	115	82	0	88	0	0	9.93132	0
58.77	1	138	136	86	25.51	87	23	20	165	54	90	72	0.03	97	6	79	22017	10751	11266	6269.2	4996.82	0	1	1	0	0	0	1	0	2	0	0	0	0	232.5	22.6	0	87	72	54	0	136	86	0	97	0	1	9.99957	0
38.43	0	113	113	84	19.61	72	24	15	200	65	118	35	0.02	89	5.5	103	15225.9	12539	2686.89	1570.6	1116.29	0	0	0	0	0	0	0	0	0	0	0	0	0	21	989.5	0	72	35	65	0	113	84	0	89	0	0	9.63075	0
50.43	0	128	124	86	24.14	77	17	18	228	52	161	191	0.08	78	5.7	137	25463.6	17446	8017.63	4952.1	3065.53	0	0	1	0	1	0	2	0	2	0	0	0	0	153.3	78.9	0	77	191	52	0	124	86	0	78	0	0	10.145	0
63.91	0	150	150	62	28.13	86	26	21	194	55	112	150	0.46	91	5.8	116	40483.6	30125.1	10358.5	7969.33	2389.13	0	0	1	0	1	0	2	0	2	0	1	0	0	87.6	109.2	0	86	150	55	0	150	62	1	91	0	0	10.6087	1
54.71	0	154	151	89	24.65	86	29	27	199	57	101	186	8.71	104	6.9	213	38664.6	19013.8	19650.8	12685.5	6965.33	0	0	1	0	1	0	2	0	2	0	1	0	0	113.6	49.9	1	86	186	57	0	151	89	1	104	0	0	10.5627	1
44.74	0	118	110	79	29.78	90	20	22	122	40	56	167	0.05	94	5.7	161	39798.8	30366	9432.76	6284.97	3147.79	1	0	0	0	1	1	3	1	2	0	0	0	0	79.9	112.8	0	90	167	40	0	110	79	0	94	0	0	10.5916	1
49.96	0	137	136	95	22.66	72	27	28	100	56	25	24	0.27	83	5.9	126	22553.1	15716.6	6836.5	3815.56	3020.94	0	0	1	0	0	0	1	0	1	0	0	0	0	95.6	129.2	0	72	24	56	0	136	95	0	83	0	0	10.0236	0
49.43	1	115	115	74	28.73	96	16	12	179	51	112	67	0.03	86	5.6	124	36296.7	16050.3	20246.4	12165.4	8080.96	0	1	0	0	0	0	0	0	1	0	0	0	0	86.8	132.7	0	96	67	51	0	115	74	0	86	0	1	10.4995	1
54.14	0	132	136	91	22.96	82	23	14	156	40	98	59	0.54	84	6.4	109	26204.4	15069.3	11135.1	6843.03	4292.08	0	0	1	0	0	1	2	0	2	0	0	0	0	53.4	295.3	0	82	59	40	0	136	91	0	84	0	0	10.1737	1
54.12	1	128	127	89	23.88	89	25	18	229	69	147	83	0.03	92	5.5	145	25096.1	13312.9	11783.2	6879.51	4903.65	0	1	1	0	0	0	1	0	2	0	0	0	0	53.5	218.2	0	89	83	69	0	127	89	0	92	0	1	10.1305	0
61.05	0	143	146	86	23.46	79	27	26	281	60	195	103	0.23	86	5.5	115	32727.8	23994	8733.8	4618.54	4115.26	0	0	1	0	0	0	1	0	1	0	1	0	0	66.4	197.3	0	79	103	60	0	146	86	1	86	0	0	10.396	0
60.27	1	136	135	78	25.8	94	22	28	197	41	131	148	0.2	102	5.9	133	29134.3	13505.5	15628.7	10153.8	5474.94	0	1	1	0	0	0	1	0	2	0	0	0	0	91.3	72.1	0	94	148	41	0	135	78	0	102	0	1	10.2797	1
42.19	0	111	107	73	21.63	76	21	22	184	72	86	72	0.05	89	5.5	102	32637	25792.5	6844.53	3606.23	3238.31	0	0	0	0	0	0	0	0	0	0	0	0	0	90.5	111.7	0	76	72	72	0	107	73	0	89	0	0	10.3932	0
44.45	0	137	129	79	24.03	81	18	16	204	56	125	174	0.17	94	6.2	114	25459	16528.1	8930.84	5337.26	3593.58	0	0	0	0	1	0	1	0	1	0	0	0	0	61	167.4	0	81	174	56	0	129	79	0	94	0	0	10.1448	1
55.32	0	137	136	93	27.11	87	37	57	275	53	210	101	0.19	85	5.7	138	38409.2	22407.2	16002	9333.48	6668.51	0	0	1	0	0	0	1	0	1	0	0	0	0	177.3	48.7	0	87	101	53	0	136	93	0	85	0	0	10.5561	1
27.75	1	130	131	74	30.41	98	34	59	211	40	159	119	0.19	81	5.6	89	36585.6	24432.3	12153.3	7089.81	5063.47	0	1	1	0	0	0	1	0	2	0	0	0	0	100	130.9	0	98	119	40	0	131	74	0	81	0	1	10.5074	1
60.85	0	114	119	65	22.99	75	23	11	238	60	143	111	0.05	86	5.7	97	19988.1	13428.6	6559.57	3714.42	2845.15	0	0	0	0	0	0	0	0	0	0	0	0	0	51.7	286.9	0	75	111	60	0	119	65	0	86	0	0	9.90289	0
44.86	1	124	124	75	22.73	86	21	19	205	46	150	137	0.06	86	5.3	49	16965.8	10401.9	6563.95	2901.05	3662.9	0	1	0	0	0	0	0	0	1	0	0	0	0	29.1	680.9	0	86	137	46	0	124	75	0	86	0	1	9.73896	0
47.93	0	159	151	85	24.54	81			174	66	83	47	0.07	80	5.3	60	27413.3	21121	6292.3	3461.18	2831.11	0	0	1	0	0	0	1	0	1	0	0	0	0	41.4	510	0	81	47	66	0	151	85	0	80	0	0	10.2188	1
45.35	1	121	120	79	22.76	78	41	55	144	39	79	113	1	85		131	18406.4	8376.36	10030.1	6125.43	3904.65	0	0	0	0	0	1	1	0	1	0	0	0	0	60	238.5	0	78	113	39	0	120	79	0	85	0	1	9.82045	0
56.88	1	151	145	79	25.56	87	13	20	151	39	93	77	0.09	87	5.9	93	22025.3	10561	11464.3	6112.08	5352.21	0	1	1	0	0	1	2	0	3	1	0	0	0	89.1	123.2	0	87	77	39	0	145	79	0	87	0	1	9.99995	0
56.21	0	144	139	89	26.95	86	20	15	203	49	134	103	0.03	98	5.9	69	37782.9	29140.7	8642.18	3865.82	4776.36	0	0	1	0	0	1	2	0	2	0	0	0	0	51.9	185.7	0	86	103	49	0	139	89	0	98	0	0	10.5396	1
57.11	1	128	124	73	24.39	83	17	22	163	34	105	113	0.03	84	5.5	126	20312.8	10761.5	9551.3	6034	3517.29	0	1	0	0	0	1	1	0	2	0	0	0	0	84.5	149.2	0	83	113	34	0	124	73	0	84	0	1	9.91901	0
56.31	0	133	137	93	26.71	79	18	20	201	51	135	60	0.12	85	5.1	136	36869.8	28899.4	7970.42	4069.63	3900.79	0	0	1	0	0	0	1	0	1	0	1	0	0	85.7	140.5	0	79	60	51	0	137	93	1	85	0	0	10.5152	0
39.86	0	106	107	67	20.66	74	21	27	156	35	105	69	0.06	95	5	92	25074.1	21210.6	3863.56	2325.58	1537.97	0	0	0	0	0	1	1	0	1	0	0	0	0	61.2	161	0	74	69	35	0	107	67	0	95	0	0	10.1296	0
59.81	1	98	107	57	21.11	75	17	14	249	48	185	85	0.07	127	7.3	272	11463.3	7774.2	3689.06	1538.2	2150.87	0	0	0	1	0	0	1	0	1	0	0	0	0	19.7	336.1	1	75	85	48	0	107	57	0	127	0	1	9.34691	0
51.41	0	146	145	80	22.04	78	18	10	275	50	220	99	0.05	78	5.8	97	26966.7	17358.3	9608.43	5881.82	3726.62	0	0	1	0	1	1	3	1	3	1	0	0	1	66.7	270.7	0	78	99	50	1	145	80	0	78	0	0	10.2024	0
46.52	1	143	135	87	27.4	95	43	62	211	45	153	55	0.11	91	5.6	39	36020.8	19020.4	17000.4	11575.7	5424.75	0	1	1	0	0	0	1	0	2	0	0	0	0	164.7	44	0	95	55	45	0	135	87	0	91	0	1	10.4918	1
41.94	0	97	99	66	21.93	75	29	35	173	53	97	67	0.2	90	6.1	100	26708.9	18360.3	8348.53	4764.85	3583.68	0	0	0	0	0	0	0	0	0	0	0	0	0	72.5	149.3	0	75	67	53	0	99	66	0	90	0	0	10.1928	0
41.3	1	118	121	77	24.69	87	28	46	220	39	112	369	0.18	88	6.3	92	25009.7	12077.1	12932.6	9249.23	3683.37	0	1	0	0	1	1	2	0	3	1	0	0	0	93.8	110	0	87	369	39	0	121	77	0	88	0	1	10.127	0
29.35	0	99	97	64	20.13	71	18	13	176	61	94	46	0.05	76	5.9	95	13726.8	10834	2892.77	1217.88	1674.89	0	0	0	0	0	0	0	0	0	0	0	0	0	27.6	1120.8	0	71	46	61	0	97	64	0	76	0	0	9.52711	0
48.74	0	128	118	65	20.66	71	15	11	113	48	43	58	0.03	136	7.8	261	11531	9556.79	1974.2	121.154	1853.05	0	0	0	1	0	1	2	0	2	0	0	1	0	45.2	82.6	1	71	58	48	0	118	65	0	136	1	0	9.3528	0
50.19	0	105	105	78	26.37	88	20	19	203	48	128	154	0.16	83	5.9	115	41105.3	31248	9857.31	4723.85	5133.47	0	0	0	0	1	1	2	0	2	0	0	0	0	93.3	134	0	88	154	48	0	105	78	0	83	0	0	10.6239	1
58.2	1	108	114	71	21.51	75	46	64	182	55	113	53	0.03	88	6.1	54	7730.3	6398.14	1332.16	655.409	676.75	0	0	0	0	0	0	0	0	0	0	0	0	0	8	4489.9	0	75	53	55	0	114	71	0	88	0	1	8.9529	0
63.28	0	101	104	73	26.94	83	16	13	200	39	120	202	0.11	95	6	205	43330.3	29208	14122.3	8454.36	5667.9	0	0	0	0	1	1	2	0	2	0	0	0	0	79.9	109.1	1	83	202	39	0	104	73	0	95	0	0	10.6766	1
64.19	0	118	119	77	24.67	79.5	37	32	191	49	102	98	0.08	95	6.1	116	22601.3	17440.9	5160.39	2618.76	2541.63	0	0	0	0	0	1	1	0	1	0	0	0	0	57	178.7	0	79.5	98	49	0	119	77	0	95	0	0	10.0258	0
50.94	1	120	116	78	26.98	91	26	32	151	35	93	113	0.08	92	5.9	104	33530.8	21348.2	12182.6	7058.41	5124.23	0	1	0	0	0	1	1	0	2	0	0	0	0	79.5	121.6	0	91	113	35	0	116	78	0	92	0	1	10.4202	1
45.3	0	101	100	67	19.24	70	16	12	159	57	81	92	0.03	87	6	97	15234.5	10653	4581.46	2676.1	1905.36	0	0	0	0	0	0	0	0	0	0	0	0	0	51	281.8	0	70	92	57	0	100	67	0	87	0	0	9.63132	0
55.7	0	108	107	74	19.72	69	19	10	201	50	109	148	0.09	86	5.7	119	17845.3	14447.9	3397.41	1348.68	2048.73	0	0	0	0	0	0	0	0	0	0	0	0	0	47.9	321.4	0	69	148	50	0	107	74	0	86	0	0	9.7895	0
59.08	0	143	138	80	25.63	86	21	28	236	72	144	97	0.48	104	8	258	39023.3	24906.3	14117	9215.95	4901.06	0	0	1	0	0	0	1	0	1	0	0	0	0	58.4	129.4	1	86	97	72	0	138	80	0	104	0	0	10.5719	1
28.46	0	96	95	65	18.13	71	14	7	201	69	115	45	0.02	88	5.8	78	5817.25	4893.9	923.351	198.723	724.628	0	0	0	0	0	0	0	0	0	0	0	0	0	52.3	261	0	71	45	69	0	95	65	0	88	0	0	8.66858	0
43.29	0	142	140	96	26.14	82	25	24	228	58	150	119	0.12	96	6	100	31806.2	15148	16658.2	9569.39	7088.84	0	0	1	0	0	0	1	0	1	0	0	0	0	122.3	57.1	0	82	119	58	0	140	96	0	96	0	0	10.3674	1
46.36	0						14	13	178	54	113	68	0.24	91	5.6	126	30597.7	23878.9	6718.76	1979.53	4739.22	0	0	0	0	0	0	0	0	0	0	0	0	0	108.1	80.4	0		68	54	0			0	91	0	0	10.3287
50.83	0	112	112	78	23.24	73	15	11	167	45	113	65	0.01	89	6.4	130	26203.6	19949.2	6254.38	2533.08	3721.3	0	0	0	0	0	1	1	0	1	0	0	0	0	45.8	307	0	73	65	45	0	112	78	0	89	0	0	10.1737	0
44.46	0	110	109	72	20.24	68	16	12	174	50	93	127	0.07	91	6	108	22235.7	16346.5	5889.15	2912.55	2976.6	0	0	0	0	0	0	0	0	0	0	0	0	0	87	110.3	0	68	127	50	0	109	72	0	91	0	0	10.0094	0
52.8	0	115	112	63	24.38	81	23	17	276	69	172	49	0.04	87	6.3	108	35961.9	24967.3	10994.6	5990.68	5003.88	0	0	0	0	0	0	0	0	0	0	0	0	0	38.6	426.7	0	81	49	69	0	112	63	0	87	0	0	10.4902	1
51.7	0	115	111	72	20.93	71	16	16	232	43	148	184	0.08	89	5.8	121	16948.9	7545.63	9403.28	6531.72	2871.56	0	0	0	0	1	1	2	0	2	0	0	0	0	106	88.8	0	71	184	43	0	111	72	0	89	0	0	9.73796	0
50.39	0	109	105	69	20.93	72	14	13	234	52	157	130	0.11	88	6.2	99	22494.3	13125.4	9368.83	5793.29	3575.54	0	0	0	0	0	0	0	0	0	0	0	0	0	122.9	74.1	0	72	130	52	0	105	69	0	88	0	0	10.021	0
50.42	0	112	110	68	25.41	75	26	21	287	67	187	108	0.03	97	5.8	109	30213.4	24945.2	5268.25	2880.18	2388.06	0	0	0	0	1	1	2	0	2	0	0	0	1	59.6	156.5	0	75	108	67	1	110	68	0	97	0	0	10.316	0
56	1	133	128	73	24.99	86	28	20	175	44	122	72	0.34	90	6.1	76	22786.4	11680.7	11105.7	6935.04	4170.64	0	1	0	0	0	0	0	0	1	0	0	0	0	98.2	95.8	0	86	72	44	0	128	73	0	90	0	1	10.0339	0
33.04	1	127	132	88	23.51	80	45	48	158	51	58	317	0.08	77	5.3	99	25145.8	12365.2	12780.6	8005.12	4775.44	0	0	1	0	1	0	2	0	2	0	0	0	0	12.5	3600.2	0	80	317	51	0	132	88	0	77	0	1	10.1325	0
36.13	0	154	157	105	25.57	79.5	18	15	204	41	144	120	0.04	80	5.5	75	27834.6	17607.4	10227.2	5190.31	5036.85	0	0	1	0	0	1	2	0	2	0	0	0	0	132.3	90.2	0	79.5	120	41	0	157	105	0	80	0	0	10.234	0
32.05	0	106	106	75	26.11	88	13	5	162	38	102	117	0.21	78	5.4	83	32261.1	23787.4	8473.64	5449.71	3023.92	0	0	0	0	0	1	1	0	1	0	0	0	0	166.1	70.1	0	88	117	38	0	106	75	0	78	0	0	10.3816	1
61.28	1	188	180	88	20.57	71	28	20	234	55	136	78	0.04	104	6.6	104	12224.7	7877.03	4347.62	2685.99	1661.63	0	0	1	0	0	0	1	0	1	0	1	0	0	33	298.9	1	71	78	55	0	180	88	1	104	0	1	9.41121	0
58.01	0	130	136	89	32.88	101	21	24	161	51	81	108	0.06	96	5.9	53	60950.5	30430.8	30519.8	15769.6	14750.1	1	1	1	0	0	0	2	0	2	0	0	0	0	157	40.1	0	101	108	51	0	136	89	0	96	0	0	11.0178	1
32.15	0	108	107	74	26.35	90	22	26	183	39	124	109	0.15	94	6	122	37003.6	26224.6	10779	6060.99	4718.01	1	0	0	0	0	1	2	0	1	0	0	0	0	138.9	50.8	0	90	109	39	0	107	74	0	94	0	0	10.5188	1
46.1	1	139	137	86	30.93	101	27	52	168	39	111	68	0.1	90	5.5	53	44296.8	29805.6	14491.2	5662.73	8828.48	0	1	1	0	0	1	2	0	3	1	0	0	0	148.5	52.7	0	101	68	39	0	137	86	0	90	0	1	10.6987	1
44.16	0	129	125	85	28.08	86	23	45	172	46	114	78	0.34	96	5.9	136	33100	23586.6	9513.45	5991.45	3522	0	0	1	0	0	1	2	0	2	0	0	0	0	133.9	50.2	0	86	78	46	0	125	85	0	96	0	0	10.4073	1
32.75	0	105	104	74	22.1	75	13	11	157	52	88	38	0.26	113	5.9	127	21344.6	17702.4	3642.13	1822.3	1819.83	0	0	0	1	0	0	1	0	1	0	0	0	0	38.5	182.7	0	75	38	52	0	104	74	0	113	0	0	9.96855	0
34.97	1	158	156	109	30.48	96	28	54	191	39	129	111	0.38	115	5.9	118	36078.7	18863	17215.7	9819.04	7396.65	0	1	1	1	0	1	3	1	4	1	1	0	0	77.4	63.6	0	96	111	39	0	156	109	1	115	0	1	10.4935	1
28.61	0	103	106	73	26.04	91	11	14	177	41	112	91	0.27	83	5.9	99	37933.3	29609.1	8324.24	3591.55	4732.69	1	1	0	0	0	1	2	0	2	0	0	0	0	115.6	97.7	0	91	91	41	0	106	73	0	83	0	0	10.5436	1
57.68	1	130	131	81	24.65	85	20	20	147	43	75	121	0.07	127	6.5	122	27938.1	14331.7	13606.4	7939.57	5666.84	0	1	1	1	0	0	2	0	3	1	1	0	0	54.1	78.5	1	85	121	43	0	131	81	1	127	0	1	10.2378	0
28.7	0						14	12	170	61	90	45	0.11	75	5.5	50	19222.7	15198.4	4024.39	1515.2	2509.19	0	0	0	0	0	0	0	0	0	0	0	0	0	140.4	101.9	0		45	61	0			0	75	0	0	9.86385
68.34	0	117	118	63	20.54	68	77	47	138	49	66	54	0.37	81	5.6	109	7671.98	4885.17	2786.81	1767.25	1019.57	0	0	0	0	0	1	1	0	1	0	0	0	0	40.4	508.3	0	68	54	49	0	118	63	0	81	0	0	8.94533	0
28.69	1	113	113	66	22.02	76	26	34	188	47	122	70	0.9	84	5.9		12829.8	8527.64	4302.14	2291.47	2010.66	0	0	0	0	0	0	0	0	0	0	0	0	0	59.3	252.3	0	76	70	47	0	113	66	0	84	0	1	9.45953	0
32.49	0	99	100	64	23.45	84	16	11	232	52	154	85	0.06	91	5.3	70	20055.7	15354.4	4701.36	1885.3	2816.06	0	0	0	0	0	0	0	0	0	0	0		0	68.8	155.8	0	84	85	52	0	100	64	0	91		0	9.90627	1
41.681	0	114	108	64	18.79	74.5	16	9	189	58	111	49	0.03	94	5.6	78	34134.9	20949.6	13185.4	6644.08	6541.28	0	0	0	0	0	0	0	0	0	0	0	0	0	61.7	164.5	0	74.5	49	58	0	108	64	0	94	0	0	10.4381	0
61.1362	1	152	144	86	25.46	89	29	42	176	35	105	206	0.06	96	5.7	117	25381.2	14222.5	11158.8	5725.47	5433.29	0	1	1	0	1	1	3	1	4	1	0	0	0	55.7	179.1	0	89	206	35	0	144	86	0	96	0	1	10.1418	0
56.2793	0	118	115	66	17.29	66	26	21	209	52	126	80	0.01	85	5.4	102	7032.28	5943.55	1088.74	198.94	889.798	0	0	0	0	0	0	0	0	0	0	0	0	0	58.9	245.2	0	66	80	52	0	115	66	0	85	0	0	8.85827	0
[truncated: 21 more columns]
