# Supplementary material for: Measurement of Visceral Fat: Should We Include Retroperitoneal Fat?
Source: PLoS One. 2014 Nov 17;9(11):e112355. doi: 10.1371/journal.pone.0112355 (PMC4234414; doi:10.1371/journal.pone.0112355)
Supplement: Dataset S2 — Longitudinal dataset. (XLSX) [file pone.0112355.s002.xlsx]

## Sheet: longitudinal dataset for ploson
age_l2	gender_l2	sbp_l2	dbp_l2	pg0_l2	a1c_l2	pg120_l2	htn_drug_l3	dm_drug_l3	sbp_l3	dbp_l3	pg0_l3	a1c_l3	pg120_l3	fu_days	totalfat_ct	subcutaneousfat_ct	visceralfat_ct	peritonealfat_ct	retroperitonealfat_ct	subcutfat_log	visfat_log	perifat_log	retrofat_log	dm_l2_01	dm_l3_01	htn_l2_01	htn_l3_01	new_dm_l2_l3	new_htn_l2_l3	dm_fhx_upper	dm_fhx_all	htn_fhx_upper	htn_fhx_all	totalfat_ct_2groups	totalfat_ct_3groups	subcutfat_ct_3groups	subcutfat_ct_2groups	perifat_ct_3groups	perifat_ct_2groups	retrofat_ct_3groups	retrofat_ct_2groups	totalfat_ct_high3rd	subcutfat_ct_high3rd	perifat_ct_high3rd	retrofat_ct_high3rd	fu_yrs	retrofat_2gp_v2	perifat_2gp_v2	subcutfat_2gp_v2
31	0	107	69	80	5.4	95	0	0	105	71	95	5.6	118	1079	41789.4	34344.1	7445.37	3816.38	3628.99	10.4442	8.91535	8.24706	8.19671	0	0	0	0	0	0	1	1	1	1	1	2	2	1	0	0	1	0	1	1	0	0	2.95414	1	1	2
72.51	1	135	74	89	6.3	83	0	0	127	67	95	5.9	165	808	22596.2	10806.9	11789.2	6820.49	4968.76	9.28794	9.37494	8.82769	8.51093	0	0	0	0	0	0	0	0	1	1	0	0	0	0	1	1	1	1	0	0	0	0	2.21218	2	2	1
67.02	0	118	73	90	5.8	78	0	0	124	75	96	5.6	167	808	34054.4	23804.3	10250.1	6141.45	4108.62	10.0776	9.23504	8.72282	8.32084	0	0	0	0	0	0			0	0	1	2	2	1	1	1	1	1	1	1	0	0	2.21218	2	2	2
61.86	1	122	77	90	5.8	122	0	0	115	78	86	5.7	81	1561	17866.2	10878	6988.2	3633.95	3354.25	9.2945	8.85198	8.19808	8.11798	0	0	0	0	0	0	1	1	1	1	0	0	0	0	0	0	1	0	0	0	0	0	4.27379	1	1	1
68.47	1	114	68	112	7.1	198	0	0	98	62	74	6	177	1131	29449.1	13847.1	15601.9	8088.64	7513.29	9.53583	9.65515	8.99822	8.92443	1	0	0	0		0	0	0	0	0	1	1	0	0	2	1	2	1	0	0	1	1	3.09651	2	2	1
54.05	0	115	82	88	5.7	92	0	0	113	78	98	5.4	136	768	20564.4	14666.1	5898.38	2776.5	3121.88	9.59329	8.68243	7.92895	8.04619	0	0	0	0	0	0	1	1	1	1	0	0	0	0	0	0	0	0	0	0	0	0	2.10267	1	1	1
57.11	1	124	73	84	5.5	126	0	0	110	68	94	5.2	130	1281	20312.8	10761.5	9551.3	6034	3517.29	9.28373	9.16443	8.70517	8.16545	0	0	0	0	0	0	0	0	1	1	0	0	0	0	1	1	1	0	0	0	0	0	3.50719	1	2	1
46.05	0	108	68	97	5.4	110	0	0	111	67	105	5.2	126	733	17857.2	13009.7	4847.44	2319.16	2528.28	9.47345	8.48621	7.74896	7.8353	0	0	0	0	0	0	1	1	0	0	0	0	0	0	0	0	0	0	0	0	0	0	2.00685	1	1	1
33.88	0	123	77	217	9.4	368	0	1	130	92	129	8.5		1666	37621.8	25005.8	12616	6377.83	6238.2	10.1269	9.44272	8.76058	8.73845	1	1	0	1		1	1	1	0	0	1	2	2	1	1	1	2	1	1	1	0	1	4.56126	2	2	2
29.95	1	133	81	85	4.1	76	0	0	111	68	87	4.6	94	1686	29405.2	18403.7	11001.4	7614.49	3386.96	9.82031	9.30578	8.93781	8.12769	0	0	0	0	0	0	1	1	1	1	1	1	1	1	2	1	1	0	0	0	1	0	4.61602	1	2	2
39.86	0	107	67	95	5	92	0	0	113	79	103	4.9	129	671	25074.1	21210.6	3863.56	2325.58	1537.97	9.96226	8.25934	7.75173	7.33822	0	0	0	0	0	0	1	1	1	1	0	1	2	1	0	0	0	0	0	1	0	0	1.8371	1	1	2
32.05	0	106	75	78	5.4	83	0	0	103	64	86	5.1	106	1249	32261.1	23787.4	8473.64	5449.71	3023.92	10.0769	9.04472	8.60332	8.01431	0	0	0	0	0	0	1	1	1	1	1	1	2	1	1	1	0	0	0	1	0	0	3.41958	1	2	2
29.29	0	123	80	90	4.8	137	0	0	128	87	84	4.7	132	882	49494.8	34049.2	15445.7	8902.01	6543.64	10.4356	9.64509	9.09403	8.78625	0	0	0	0	0	0	0	0	1	1	1	2	2	1	2	1	2	1	1	1	1	1	2.41478	2	2	2
56.5	0	118	72	93	6	116	0	0	130	76	101	6.1	127	1034	37061.3	21815.3	15245.9	10174.2	5071.7	9.99037	9.63207	9.22761	8.53143	0	0	0	0	0	0	1	1	0	0	1	2	2	1	2	1	1	1	1	1	1	0	2.83094	2	2	2
53.79	0	110	67	88	5.6	92	0	0	126	75	93	5.5	131	1162	23752.2	18799	4953.24	2243.52	2709.72	9.84156	8.5078	7.7158	7.9046	0	0	0	0	0	0	1	1	1	1	0	1	1	1	0	0	0	0	0	0	0	0	3.18138	1	1	2
66.34	0	112	72	91	5.4	76	0	0	113	75	95	5.8	204	1473	27462.1	19096.6	8365.48	3102.76	5262.73	9.85727	9.03187	8.04005	8.56841	0	1	0	0	1	0	0	0	0	0	0	1	1	1	0	0	2	1	0	0	0	1	4.03285	2	1	2
57.19	0	126	87	99	5.9	149	0	0	124	84	93	5.7	141	886	29843	19111.4	10731.6	6313.79	4417.82	9.85804	9.28095	8.75049	8.3934	0	0	0	0	0	0	0	0	0	0	1	1	1	1	1	1	1	1	0	0	0	0	2.42574	2	2	2
43.92	0	101	62	82	5.3	85	0	0	117	78	88	5.5	107	1171	21209.5	17358	3851.54	1010.34	2841.2	9.76181	8.25623	6.91804	7.95198	0	0	0	0	0	0	0	0	1	1	0	0	1	0	0	0	0	0	0	0	0	0	3.20602	1	1	1
46.34	0	119	74	77	3.9	101	0	0	118	72	89	3.8	116	871	18006	14506.2	3499.75	1896.95	1602.8	9.58233	8.16045	7.548	7.37951	0	0	0	0	0	0	0	0	0	0	0	0	0	0	0	0	0	0	0	0	0	0	2.38467	1	1	1
59.81	1	107	57	127	7.3	272	0	1	111	64	124	7.6		811	11463.3	7774.2	3689.06	1538.2	2150.87	8.95857	8.21313	7.33837	7.67363	1	1	0	0		0	0	0	0	0	0	0	0	0	0	0	0	0	0	0	0	0	2.2204	1	1	1
33.13	1	121	71	91	5.9	142	0	0	115	69	100	5.8		1624	26319.1	18040.1	8278.97	5166.32	3112.65	9.80035	9.02147	8.54992	8.04323	0		0	0		0	0	0	0	0	0	1	1	1	1	0	0	0	0	0	0	0	4.44627	1	2	2
35.41	0	107	72	91	5.5	88	0	0	103	67	93	5.3	98	378	17277.4	12281.3	4996.11	2411.53	2584.58	9.41583	8.51641	7.78802	7.85732		0	0	0		0	1	1	1	1	0	0	0	0	0	0	0	0	0	0	0	0	1.03491	1	1	1
31.24	0	101	72	90	5.4	70	0	0	104	70	90	4.9	87	768	19032.1	15404.8	3627.31	1639.82	1987.49	9.64243	8.19625	7.40234	7.59463	0	0	0	0	0	0	0	0	1	1	0	0	1	0	0	0	0	0	0	0	0	0	2.10267	1	1	1
48.02	0	100	65	95	5.6	94	0	0	101	53	98	5.9	104	1200	11569.9	10021.5	1548.44	705.469	842.969	9.21249	7.345	6.55886	6.73693	0	0	0	0	0	0	1	1	1	1	0	0	0	0	0	0	0	0	0	0	0	0	3.28542	1	1	1
58.2	1	114	71	88	6.1	54	0	0	111	68	80	5.6	47	715	7730.3	6398.14	1332.16	655.409	676.75	8.76376	7.19456	6.48526	6.5173	0	0	0	0	0	0	1	1	1	1	0	0	0	0	0	0	0	0	0	0	0	0	1.95756	1	1	1
63.28	0	104	73	95	6	205	0	0	123	66	123	6	255	1265	43330.3	29208	14122.3	8454.36	5667.9	10.2822	9.55551	9.04244	8.64257	1	1	0	0		0	1	1	1	1	1	2	2	1	2	1	2	1	1	1	1	1	3.46338	2	2	2
55.63	0	129	86	81	5.5	119	0	0	142	94	97	5.3	124	1171	25592.8	17662.6	7930.25	2569.28	5360.97	9.7792	8.97844	7.85138	8.5869	0	0	0	1	0	1	1	1	1	1	0	1	1	1	0	0	2	1	0	0	0	1	3.20602	2	1	2
54.48	0	139	87	61	6.2	136	0	0	124	80	136	6.4	254	1121	9390.34	7441.48	1948.86	368.811	1580.05	8.91483	7.575	5.91028	7.36521	0	1	0	0	1	0	0	0	1	1	0	0	0	0	0	0	0	0	0	0	0	0	3.06913	1	1	1
52.7	0	122	81	85	5.5	118	0	0	141	81	96	5.4		1182	21018.3	16272.4	4745.94	1965.76	2780.18	9.69723	8.46504	7.58363	7.93027	0		0	1		1	0	0	1	1	0	0	1	0	0	0	0	0	0	0	0	0	3.23614	1	1	1
38.86	0	114	74	86	5.7	118	0	0	111	78	96	5.5	117	1300	7193.65	5936.51	1257.14	454.268	802.872	8.68888	7.13659	6.11869	6.6882	0	0	0	0	0	0	0	0	0	0	0	0	0	0	0	0	0	0	0	0	0	0	3.55921	1	1	1
36.27	0	120	74	88	5.4	143	0	0	118	77	89	5.3	134	1072	29615.1	18775.4	10839.8	6678.97	4160.78	9.8403	9.29098	8.80672	8.33346	0	0	0	0	0	0	1	1	1	1	1	1	1	1	1	1	1	1	0	0	0	0	2.93498	2	2	2
43.45	0	123	76	83	5.8	83	0	0	119	71	81	5.9	59	1009	24807.6	17517	7290.57	2962.27	4328.3	9.77093	8.89434	7.99371	8.37293	0	0	0	0	0	0	0	0			0	1	1	0	0	0	1	1	0	0	0	0	2.76249	2	1	1
51.31	0	117	79	86	5.5	117	1	0	143	94	91	5.6	131	1175	25557.9	11957.4	13600.4	9769.81	3830.64	9.38911	9.51785	9.18705	8.25079	0	0	0	1	0	1			1	1	0	1	0	0	2	1	1	0	0	0	1	0	3.21698	2	2	1
43.42	0	120	74	78	5.3	89	0	0	139	87	85	5.4	96	872	20285.6	11821.1	8464.45	5430.79	3033.66	9.37764	9.04363	8.59984	8.01752	0	0	0	0	0	0	1	1	1	1	0	0	0	0	1	1	0	0	0	0	0	0	2.38741	1	2	1
59.35	1	136	83	103	5.5	122	0	0	146	86	96	5.9	122	761	16611.4	12888.3	3723.13	1892.41	1830.72	9.46408	8.22232	7.54561	7.51247	0	0	0	1	0	1	1	1	1	1	0	0	0	0	0	0	0	0	0	0	0	0	2.0835	1	1	1
56.01	1	127	86	97	5.5	103	0	0	151	91	107	5.4	119	1142	60852.6	34104	26748.6	17195.2	9553.47	10.4372	10.1942	9.75239	9.16466	0	0	0	1	0	1	1	1		1	1	2	2	1	2	1	2	1	1	1	1	1	3.12663	2	2	2
61.43	1	129	86	105	6.6	212	1	1	145	90	127	6.5		1782	41204.6	22599.1	18605.5	11154.9	7450.68	10.0257	9.83121	9.31963	8.91606	1	1	0	1		1	1	1	1	1	1	2	2	1	2	1	2	1	1	1	1	1	4.87885	2	2	2
74.01	1	125	74	97	5.7	85	0	0	120	66	92	5.3	128	1162	21655.5	10757.8	10897.7	4399.53	6498.19	9.28339	9.29631	8.38925	8.77928	0	0	0	0	0	0	0	0	0	0	0	0	0	0	1	0	2	1	0	0	0	1	3.18138	2	1	1
57.05	1	131	79	94	5.3	122	0	0	133	81	95	5.4	103	1154	5877.93	3913.75	1964.18	421.516	1542.66	8.27225	7.58283	6.04386	7.34126	0	0	0	0	0	0	0	0	0	0	0	0	0	0	0	0	0	0	0	0	0	0	3.15948	1	1	1
58.77	1	136	86	97	6	79	0	0	127	82	108	5.8	92	768	22017	10751	11266	6269.2	4996.82	9.28275	9.32955	8.7434	8.51656	0	0	0	0	0	0	1	1	1	1	0	0	0	0	1	1	1	1	0	0	0	0	2.10267	2	2	1
66.55	1	122	77	102	5.7	109	0	0	131	82	103	5.8	119	1304	11477.4	6740.82	4736.55	2244.95	2491.6	8.81594	8.46306	7.71644	7.82068	0	0	0	0	0	0	0	0	1	1	0	0	0	0	0	0	0	0	0	0	0	0	3.57016	1	1	1
54.8	1	125	80	90	6.1	105	0	0	123	79	90	5	123	798	12885.6	7922.98	4962.61	2411.37	2551.23	8.97752	8.50969	7.78795	7.84433	0	0	0	0	0	0	1	1	0	0	0	0	0	0	0	0	0	0	0	0	0	0	2.1848	1	1	1
56.8	1	126	89	88	5.8	54	0	0	114	82	85	6.1	66	482	25765.4	10269.9	15495.5	8815.87	6679.63	9.23697	9.6483	9.08431	8.80682	0	0	0	0	0	0	1	1	1	1	0	1	0	0	2	1	2	1	0	0	1	1	1.31964	2	2	1
63.63	1	139	83	118	6.4	170	0	0	142	81	114	6.4	201	1024	23372.4	11944.2	11428.2	4765.52	6662.67	9.388	9.34384	8.46916	8.80428	0	1	0	1	1	1			1	1	0	1	0	0	1	0	2	1	0	0	0	1	2.80356	2	1	1
56	1	128	73	90	6.1	76	0	0	118	66	99	5.9	95	1076	22786.4	11680.7	11105.7	6935.04	4170.64	9.36569	9.31521	8.84434	8.33582	0	0	0	0	0	0	0	0	0	1	0	0	0	0	2	1	1	1	0	0	1	0	2.94593	2	2	1
61.2	1	123	79	108	5.7	145	0	0	139	88	104	6.1	139	713	34520.5	19034.5	15486.1	8961.82	6524.23	9.85401	9.6477	9.10073	8.78328	0	0	0	0	0	0	0	0	0	1	1	2	1	1	2	1	2	1	1	0	1	1	1.95209	2	2	2
57.09	1	129	82	95	5.9	70	0	0	142	87	109	5.9	154	1022	33329.9	18368.9	14961.1	8170.7	6790.38	9.81841	9.61321	9.00831	8.82326	0	0	0	1	0	1	0	0	1	1	1	2	1	1	2	1	2	1	1	0	1	1	2.79808	2	2	2
66.57	1	108	63	81	5.6	95	0	0	91	55	86	5.3	85	1108	24142.9	15304.1	8838.83	6317.62	2521.21	9.63588	9.08691	8.7511	7.83249	0	0	0	0	0	0	0	0	1	1	0	1	1	0	1	1	0	0	0	0	0	0	3.03354	1	2	1
59.8	1	117	71	100	5.8	111	0	0	136	80	101	5.9	123	1237	15816.4	10461.2	5355.18	3012.78	2342.4	9.25543	8.58582	8.01062	7.75893	0	0	0	0	0	0	0	1	0	1	0	0	0	0	0	0	0	0	0	0	0	0	3.38672	1	1	1
73.04	1	114	77	93	6.2	153	0	0	111	74	88	6.1	147	936	29895	10444.9	19450.1	13371.6	6078.49	9.25387	9.87561	9.50089	8.71251	0	0	0	0	0	0	0	0	0	0	1	1	0	0	2	1	2	1	0	0	1	1	2.56263	2	2	1
66.04	1	125	78	80	6.3	104	0	0	128	78	89	6.6	160	701	38168	19500.6	18667.5	11581.7	7085.73	9.8782	9.83454	9.35718	8.86584	0	1	0	0	1	0	0	0	0	0	1	2	1	1	2	1	2	1	1	0	1	1	1.91923	2	2	2
61.84	1	104	65	91	5.5	113	0	0	117	79	99	5.4	116	1177	21838.8	12424.6	9414.22	6613.96	2800.26	9.42743	9.14998	8.79694	7.93747	0	0	0	0	0	0	1	1	0	0	0	0	0	0	1	1	0	0	0	0	0	0	3.22245	1	2	1
64.35	1	131	86	121	5.8	174	0	1	127	84	111	5.3		1125	37315.1	13722.5	23592.5	15078.1	8514.4	9.52679	10.0687	9.621	9.04951	0	1	0	0	1	0	0	0	1	1	1	2	0	0	2	1	2	1	1	0	1	1	3.08008	2	2	1
56.36	1	126	80	96	5.8	142	0	0	116	65	102	5.5	118	1694	23505	14377.7	9127.33	5338.37	3788.96	9.57343	9.11903	8.58268	8.23985	0	0	0	0	0	0	1	1	0	0	0	1	0	0	1	0	1	0	0	0	0	0	4.63792	2	2	1
54.12	1	127	89	92	5.5	145	0	0	128	87	97	5.6	203	695	25096.1	13312.9	11783.2	6879.51	4903.65	9.49649	9.37443	8.8363	8.49774	0	1	0	0	1	0	0	0	0	0	0	1	0	0	2	1	1	1	0	0	1	0	1.90281	2	2	1
71.54	1	136	82	116	9.9	315	0	0	131	72	244	14.3	290	1145	37066.5	17026.6	20039.9	14148.8	5891.09	9.74253	9.90548	9.55739	8.6812	1	1	0	0		0	0	1	0	0	1	2	1	0	2	1	2	1	1	0	1	1	3.13484	2	2	1
59.84	1	133	73	91	6.3	79	0	0	151	84	101	6.9		921	48444.2	25484.7	22959.6	16010.1	6949.46	10.1458	10.0415	9.68097	8.84642	0	1	0	1	1	1	1	1	0	0	1	2	2	1	2	1	2	1	1	1	1	1	2.52156	2	2	2
55.54	1	111	75	88	5.5	134	0	0	115	79	78	5.6	100	853	5469.8	3143.03	2326.77	1095.18	1231.59	8.05294	7.75224	6.99867	7.11606	0	0	0	0	0	0	0	0	0	0	0	0	0	0	0	0	0	0	0	0	0	0	2.33539	1	1	1
56.74	1	136	89	112	6.1	152	0	0	124	79	103	6.2	175	786	28586.8	16964.3	11622.5	8231.01	3391.48	9.73887	9.3607	9.01566	8.12902	0	0	0	0	0	0	1	1	1	1	1	1	1	0	2	1	1	0	0	0	1	0	2.15195	1	2	1
55.79	1	118	71	88	5.5	84	0	0	122	79	89	5.5	56	1138	25095	12209.8	12885.2	7084.04	5801.11	9.40999	9.46383	8.8656	8.6658	0	0	0	0	0	0	0	0	1	1	0	1	0	0	2	1	2	1	0	0	1	1	3.11567	2	2	1
57.99	1	129	79	93	5.7	87	0	0	144	91	102	5.6	140	1351	33479.8	22090.1	11389.7	6112.45	5277.23	10.0029	9.34046	8.71808	8.57116	0	0	0	1	0	1	0	0	1	1	1	2	2	1	1	1	2	1	1	1	0	1	3.69884	2	2	2
52.78	1	112	83	87	5.7	96	0	0	139	92	98	5.6	140	1783	37686.9	21448.1	16238.8	8341.61	7897.19	9.97339	9.69516	9.02901	8.97426	0	0	0	1	0	1	1	1	1	1	1	2	2	1	2	1	2	1	1	1	1	1	4.88159	2	2	2
43.25	1	121	81	93	6.1	120	0	0	132	90	95	6.5	146	1110	23683.1	9113.46	14569.6	8440.31	6129.3	9.11751	9.58669	9.04077	8.72084	0	1	0	1	1	1	0	0	1	1	0	1	0	0	2	1	2	1	0	0	1	1	3.03901	2	2	1
42.24	1	130	88	102	5.6	149	0	0	123	81	84	5.2	131	755	33147.4	18648	14499.4	6718.49	7780.91	9.83349	9.58186	8.81262	8.95943	0	0	0	0	0	0	1	1	0	0	1	2	1	1	1	1	2	1	1	0	0	1	2.06708	2	2	2
52.25	1	130	87	84	5.2	88	0	0	126	84	87	5.4	81	810	10959.4	6756.89	4202.5	2189.26	2013.24	8.81832	8.34344	7.69132	7.6075	0	0	0	0	0	0	0	1	0	1	0	0	0	0	0	0	0	0	0	0	0	0	2.21766	1	1	1
44.13	1	121	76	93	5.7	67	0	0	128	89	97	5.7	78	1645	28757	18146.9	10610.1	6719.33	3890.75	9.80626	9.26956	8.81274	8.26636	0	0	0	0	0	0	1	1	1	1	1	1	1	1	1	1	1	0	0	0	0	0	4.50376	2	2	2
46.52	1	135	87	91	5.6	39	0	0	128	90	91	5.4	118	1254	36020.8	19020.4	17000.4	11575.7	5424.75	9.85327	9.74099	9.35666	8.59873	0	0	0	1	0	1	1	1	0	0	1	2	1	1	2	1	2	1	1	0	1	1	3.43327	2	2	2
42.36	1	111	78	79	6.1	183	0	0	116	82	94	6	165	733	38202.5	17106.8	21095.7	13827.2	7268.49	9.74723	9.95682	9.53439	8.8913	0	0	0	0	0	0	1	1	1	1	1	2	1	0	2	1	2	1	1	0	1	1	2.00685	2	2	1
41.3	1	121	77	88	6.3	92	0	0	111	67	96	6	103	712	25009.7	12077.1	12932.6	9249.23	3683.37	9.39907	9.46751	9.1323	8.21158	0	0	0	0	0	0	0	1	1	1	0	1	0	0	2	1	1	0	0	0	1	0	1.94935	1	2	1
50.94	1	116	78	92	5.9	104	0	0	124	75	84	5.8	122	376	33530.8	21348.2	12182.6	7058.41	5124.23	9.96872	9.40776	8.86197	8.54174	0	0	0	0	0	0	0	0	0	0	1	2	2	1	2	1	1	1	1	1	1	0	1.02943	2	2	2
46.1	1	137	86	90	5.5	53	1	0	125	84	92	5.3	170	1194	44296.8	29805.6	14491.2	5662.73	8828.48	10.3025	9.5813	8.64166	9.08574	0	0	0	1	0	1	0	0	1	1	1	2	2	1	1	1	2	1	1	1	0	1	3.26899	2	2	2
49.25	1	138	87	98	5.8	208	1	0	147	103	93	6.2	166	1233	39080.8	18786.6	20294.2	12415.8	7878.42	9.8409	9.91809	9.42673	8.97188	1	0	0	1		1	0	0	0	0	1	2	1	1	2	1	2	1	1	0	1	1	3.37577	2	2	2
35.95	1	130	83	88	5.4	96	0	0	125	83	97	5.7	137	1628	38798.2	22021.6	16776.6	7899.63	8876.99	9.99978	9.72774	8.97457	9.09122	0	0	0	0	0	0	0	0	1	1	1	2	2	1	2	1	2	1	1	1	1	1	4.45722	2	2	2
50.33	1	117	76	98	5	153	0	0	112	75	105	4.7	161	733	25701.6	9998.93	15702.6	9817	5885.65	9.21023	9.66158	9.19187	8.68027	0	0	0	0	0	0	0	0	1	1	0	1	0	0	2	1	2	1	0	0	1	1	2.00685	2	2	1
45.1	1	126	77	107	6.1	148	0	0	128	82	107	6.1	115	1009	18184.3	9778.96	8405.31	5297.55	3107.76	9.18799	9.03662	8.575	8.04166	0	0	0	0	0	0	0	0	0	0	0	0	0	0	1	0	0	0	0	0	0	0	2.76249	1	2	1
38.71	1	111	67	82	5.2	75	0	0	119	70	87	5.3	90	732	11678.2	6257.97	5420.26	2694.41	2725.85	8.74161	8.5979	7.89893	7.91054	0	0	0	0	0	0	1	1	1	1	0	0	0	0	0	0	0	0	0	0	0	0	2.00411	1	1	1
45.35	1	120	79	85		131	0	0	120	85	88	5.5	190	879	18406.4	8376.36	10030.1	6125.43	3904.65	9.03317	9.21335	8.7202	8.26992		0	0	0		0	1	1	0	0	0	0	0	0	1	1	1	0	0	0	0	0	2.40657	2	2	1
49.25	1	127	85	93	4.5	77	0	0	129	85	98	4.8	123	1665	36847	16234.6	20612.5	13900.6	6711.88	9.6949	9.93365	9.53969	8.81163	0	0	0	0	0	0			0	0	1	2	1	0	2	1	2	1	1	0	1	1	4.55852	2	2	1
46.97	1	119	76	108	6	97	0	0	109	75	92	5.7	101	973	22644.9	14529.5	8115.44	4167.32	3948.13	9.58394	9.00152	8.33503	8.281	0	0	0	0	0	0	1	1	1	1	0	0	0	0	1	0	1	0	0	0	0	0	2.66393	2	1	1
44.29	1	110	78	101	6.1	189	0	0	117	78	119	6.3	93	1243	31469.2	17161.3	14308	9835.69	4472.3	9.75041	9.56857	9.19377	8.40566	0	0	0	0	0	0	1	1	0	0	1	1	1	0	2	1	1	1	0	0	1	0	3.40315	2	2	1
29.99	1	120	79	98	5.7	86	0	0	125	77	107	5.7	88	1254	39762.9	20393.9	19369	10124.5	9244.5	9.92299	9.87143	9.22271	9.13178	0	0	0	0	0	0	1	1	1	1	1	2	2	1	2	1	2	1	1	1	1	1	3.43327	2	2	2
33.04	1	132	88	77	5.3	99	0	0	128	84	92	5.2	104	1250	25145.8	12365.2	12780.6	8005.12	4775.44	9.42264	9.45568	8.98784	8.47124	0	0	0	0	0	0	1	1	1	1	0	1	0	0	2	1	1	1	0	0	1	0	3.42231	2	2	1
28.69	1	113	66	84	5.9		0	0	104	59	95	5.3	82	942	12829.8	8527.64	4302.14	2291.47	2010.66	9.05107	8.36687	7.73695	7.60622		0	0	0		0	1	1	1	1	0	0	0	0	0	0	0	0	0	0	0	0	2.57906	1	1	1
36.03	1	121	84	87	5.8	129	0	0	129	91	90	5.8	172	932	32701.5	19169.6	13531.9	8959.37	4572.53	9.86108	9.5128	9.10046	8.42782	0	0	0	1	0	1	0	0	0	0	1	1	1	1	2	1	1	1	0	0	1	0	2.55168	2	2	2
55.82	0	114	80	88	5.4	103	0	0	121	76	96	5.4	144	879	21407.3	16000.9	5406.31	1771.28	3635.03	9.6804	8.59532	7.47946	8.19837	0	0	0	0	0	0	1	1	0	0	0	0	1	0	0	0	1	0	0	0	0	0	2.40657	1	1	1
65.42	0	137	87	98	5.7	121	0	0	136	82	100	5.7	175	946	38936.8	22995.3	15941.4	8314.56	7626.87	10.043	9.67667	9.02576	8.93943	0	0	0	0	0	0	1	1	0	1	1	2	2	1	2	1	2	1	1	1	1	1	2.59001	2	2	2
68.15	0	128	75	85	5.4	112	1	0	117	68	84	5.9	116	804	17892.6	14136.8	3755.81	2362.08	1393.73	9.55654	8.23106	7.7673	7.23974	0	0	0	1	0	1	0	0	0	0	0	0	0	0	0	0	0	0	0	0	0	0	2.20123	1	1	1
57.4	0	124	69	98	6.5	183	0	0	154	89	102	6.3		925	33930.9	16992.4	16938.5	12751	4187.53	9.74052	9.73734	9.45337	8.33987	1		0	1		1	1	1	0	1	1	2	1	0	2	1	1	1	1	0	1	0	2.53251	2	2	1
59.83	0	119	83	107	6.3	151	0	0	109	71	109	5.8	123	953	51601.7	32103.6	19498	11781.3	7716.78	10.3767	9.87807	9.37427	8.95115	0	0	0	0	0	0	0	0	0	0	1	2	2	1	2	1	2	1	1	1	1	1	2.60917	2	2	2
67.31	0	136	69	94	5.9	134			140	69	88	5.8	130	382	46780.6	28908.3	17872.3	12284.7	5587.62	10.2719	9.79101	9.41611	8.62831	0		0	1		1	0	0	1	1	1	2	2	1	2	1	2	1	1	1	1	1	1.04586	2	2	2
65.61	0	122	77	100	5.6	91	0	0	130	78	98	5.8	80	2038	27541.7	19576.7	7965.04	4028.83	3936.21	9.8821	8.98282	8.30123	8.27797	0	0	0	0	0	0	0	0	1	1	0	1	1	1	1	0	1	0	0	0	0	0	5.57974	2	1	2
53.72	0	133	85	95	6.7	122	0	0	113	75	96	5.4	127	1545	30497.1	23622.3	6874.83	3478.57	3396.26	10.07	8.83562	8.15438	8.13043	1	0	0	0		0	0	0	1	1	1	1	2	1	0	0	1	0	0	1	0	0	4.22998	1	1	2
54.58	0	101	63	93	6.1	103	0	0	126	72	102	6.4	125	1064	28536.9	19747.4	8789.48	5015.02	3774.46	9.89078	9.08131	8.52019	8.23601	0	0	0	0	0	0	0	1	1	1	1	1	1	1	1	0	1	0	0	0	0	0	2.91307	2	2	2
70.38	0	117	76	103	6.4	121	1	0	148	100	110	6.2	163	1026	28870.5	17432.3	11438.2	8244.91	3193.25	9.76608	9.34471	9.01735	8.06879	0	0	0	1	0	1	1	1	1	1													2.80904	1	2	1
66.7	0	96	67	88	5.7	99	0	0	103	66	92	5.6	104	1112	28117.1	20040.4	8076.76	4158.27	3918.49	9.90551	8.99675	8.33285	8.27346	0	0	0	0	0	0	0	0	0	0	0	1	2	1	1	0	1	0	0	1	0	0	3.04449	2	1	2
53.53	0	135	84	95	5.8	211	0	0	125	83	110	6.7	258	482	32004.5	16257.8	15746.8	9508.71	6238.05	9.69633	9.66439	9.15996	8.73842	1	1	0	0		0	0	0	1	1	1	1	1	0	2	1	2	1	0	0	1	1	1.31964	2	2	1
53.28	0	127	83	83	5.7	106	0	0	123	81	90	5.3	124	1111	52324.3	37426.2	14898	9312.59	5585.42	10.5301	9.60898	9.13912	8.62792	0	0	0	0	0	0	0	0	0	0	1	2	2	1	2	1	2	1	1	1	1	1	3.04175	2	2	2
54.75	0	120	78	153	5.7	134	0	0	115	74	88	5.9	98	797	40863.1	28049.5	12813.7	6751.45	6062.22	10.2417	9.45827	8.81751	8.70983	1	0	0	0		0	0	0	0	0	1	2	2	1	1	1	2	1	1	1	0	1	2.18207	2	2	2
58.04	0	109	70	85	5.5	116	0	0	112	78	90	6.1	135	1060	35621.4	21980.3	13641.1	8293.8	5347.27	9.9979	9.52084	9.02326	8.58434	0	0	0	0	0	0	1	1	1	1	1	2	2	1	2	1	2	1	1	1	1	1	2.90212	2	2	2
58.27	0	111	75	86	5.4	145	0	0	122	75	90	5.9	124	749	35994.2	23505	12489.1	6878.38	5610.77	10.065	9.43261	8.83614	8.63244	0	0	0	0	0	0	1	1	0	0	1	2	2	1	1	1	2	1	1	1	0	1	2.05065	2	2	2
71.44	0	130	81	92	5.9	132	1	0	152	91	86	5.9		942	39981.9	21600.2	18381.7	11570.6	6811.14	9.98046	9.81911	9.35622	8.82631	0		0	1		1	0	1	0	0	1	2	2	1	2	1	2	1	1	1	1	1	2.57906	2	2	2
60.69	0	107	75	99	6.1	149	0	0	128	81	98	5.9	129	1106	37111.5	27207	9904.5	5422.5	4482	10.2112	9.20074	8.59831	8.40783	0	0	0	0	0	0	0	0	1	1	1	2	2	1	1	0	1	1	1	1	0	0	3.02806	2	2	2
58.63	0	116	79	86	5.4	137	0	0	107	74	84	5.2	111	790	26418.4	16582.2	9836.28	4890.45	4945.83	9.71609	9.19383	8.49504	8.5063	0	0	0	0	0	0	0	0	0	0	0	1	1	0	1	0	1	1	0	0	0	0	2.1629	2	1	1
54.41	0	108	67	92	5.7	101	0	0	106	69	91	5.9	127	1145	22099.5	16504	5595.45	3447.34	2148.1	9.71136	8.62971	8.14536	7.67234	0	0	0	0	0	0	0	0	1	1	0	0	1	0	0	0	0	0	0	0	0	0	3.13484	1	1	1
59.11	0	97	62	102	5.5	102	0	0	97	59	96	5.6	149	971	38875	30865.6	8009.44	4023.47	3985.97	10.3374	8.98838	8.2999	8.29054	0	0	0	0	0	0	1	1	1	1	1	2	2	1	1	0	1	1	1	1	0	0	2.65845	2	1	2
58.01	0	136	89	96	5.9	53	1	0	105	69	94	5.4	139	1131	60950.5	30430.8	30519.8	15769.6	14750.1	10.3232	10.3261	9.66584	9.599	0	0	0	1	0	1			1	1	1	2	2	1	2	1	2	1	1	1	1	1	3.09651	2	2	2
64.73	0	134	79	113	5.7	90	0	0	140	77	106	6.2	234	1453	38113.8	29918.8	8194.96	5019.99	3174.97	10.3062	9.01127	8.52118	8.06305		1	0	1		1	0	0	0	0	1	2	2	1	1	0	0	0	1	1	0	0	3.9781	1	2	2
64.19	0	119	77	95	6.1	116	0	0	137	83	94	5.7	190	1080	22601.3	17440.9	5160.39	2618.76	2541.63	9.76657	8.54877	7.87046	7.84056	0	0	0	0	0	0	0	0	1	1	0	0	1	0	0	0	0	0	0	0	0	0	2.95688	1	1	1
58.33	0	106	71	95	6	109	0	0	105	62	109	6.4	145	1088	32690.7	21545.8	11145	6173.18	4971.78	9.97794	9.31875	8.72797	8.51153	0	0	0	0	0	0	0	0	0	0	1	1	2	1	1	1	1	1	0	1	0	0	2.97878	2	2	2
56.51	0	109	73	85	5.9	109	0	0	104	71	94	6	137	1132	40944.5	30726	10218.5	6038	4180.51	10.3329	9.23196	8.70583	8.33819	0	0	0	0	0	0	0	0	0	0	1	2	2	1	1	1	1	1	1	1	0	0	3.09925	2	2	2
54.75	0	124	79	98	6.2	135	0	0	139	85	109	6	137	1254	28038.9	19112.5	8926.39	5302.73	3623.66	9.8581	9.09677	8.57598	8.19524	0	0	0	0	0	0	1	1	0	0	0	1	1	1	1	0	1	0	0	0	0	0	3.43327	1	2	2
53.94	0	112	78	92	4.9	151	0	0	110	72	87	5.4	124	867	50180.8	33547.3	16633.5	10859.8	5773.66	10.4207	9.71917	9.29282	8.66106	0	0	0	0	0	0	0	0	1	1	1	2	2	1	2	1	2	1	1	1	1	1	2.37372	2	2	2
57.01	0	135	71	97	6.5	154	0	0	131	69	111	6.3	269	1456	25471.2	17968	7503.18	4618.93	2884.25	9.79635	8.92308	8.43792	7.96702	1	1	0	0		0	1	1	1	1	0	1	1	1	1	0	0	0	0	0	0	0	3.98631	1	1	2
63.79	0	129	76	90	5.3	219	0	0	160	93	97	5.4	212	1484	29174.3	19988.8	9185.58	5082.87	4102.71	9.90293	9.12539	8.53363	8.3194	1	1	0	1		1	0	0	1	1	1	1	1	1	1	0	1	1	0	0	0	0	4.06297	2	2	2
71.6	0	109	66	96	6.2	152	0	0	113	65	101	6.1	152	1145	44904.3	25072.1	19832.2	13221.1	6611.09	10.1295	9.89506	9.48957	8.7965	0	0	0	0	0	0	0	0	0	0	1	2	2	1	2	1	2	1	1	1	1	1	3.13484	2	2	2
61.28	0	134	77	87	5.7	101	0	0	122	70	88	5.9	123	911	24050.3	17382.1	6668.26	3573.41	3094.85	9.7632	8.80511	8.18128	8.03749	0	0	0	0	0	0	1	1	0	0	0	1	1	0	0	0	0	0	0	0	0	0	2.49418	1	1	1
54.26	0	118	80	82	5.6	124	0	0	137	91	86	5.5	118	786	32121	21788.3	10332.7	5464.22	4868.46	9.98913	9.24307	8.60598	8.49053	0	0	0	1	0	1	1	1			1	1	2	1	1	1	1	1	0	1	0	0	2.15195	2	2	2
74.38	0	139	77	134	6.1	253	0	1	149	76	137	6.3	198	808	41453.2	29588.4	11864.7	6039.9	5824.84	10.2951	9.38132	8.70614	8.66989	1	1	0	1		1	0	0	0	0	1	2	2	1	1	1	2	1	1	1	0	1	2.21218	2	2	2
51.82	0	128	81	89	5	151	0	0	130	82	99	5.7	155	825	30763.6	15767.9	14995.7	8837.62	6158.06	9.66573	9.61552	9.08677	8.72552	0	0	0	0	0	0	0	0	1	1	1	1	1	0	2	1	2	1	0	0	1	1	2.25873	2	2	1
49.47	0	105	64	84	5.4	135	0	0	123	73	85	5.9	110	1110	25580	18422.9	7157.13	3273.64	3883.49	9.82135	8.87586	8.09366	8.26449	0	0	0	0	0	0	1	1	0	0	0	1	1	1	0	0	1	0	0	0	0	0	3.03901	2	1	2
43.16	0	107	68	99	5.6	106	1	0	112	66	88	5.8	136	1110	17823	11543.7	6279.39	3277.6	3001.79	9.3539	8.74503	8.09487	8.00696	0	0	0	1	0	1	1	1	0	0	0	0	0	0	0	0	0	0	0	0	0	0	3.03901	1	1	1
48.45	0	113	76	100	5.1	110	0	0	111	74	100	5.5	114	1208	26336.4	20405.7	5930.64	2693.9	3236.74	9.92357	8.68789	7.89875	8.08232	0	0	0	0	0	0	0	1	1	1	0	1	2	1	0	0	1	0	0	1	0	0	3.30732	1	1	2
44.86	0	115	73	97	5.5	141	0	0	122	73	98	5.3	120	1119	42007.4	34058.5	7948.88	4563.78	3385.11	10.4358	8.98079	8.42591	8.12714	0	0	0	0	0	0	0	0	1	1	1	2	2	1	1	0	1	0	1	1	0	0	3.06365	1	1	2
52.87	0	116	70	131	7.1	256	0	1	98	63	130	6.5	159	964	21950	15068.9	6881.03	3019.76	3861.26	9.62039	8.83652	8.01293	8.25875	1	1	0	0		0	0	0	0	0	0	0	1	0	0	0	1	0	0	0	0	0	2.63929	2	1	1
50.84	0	104	65	92	5.3	106	0	0	117	77	128	5.4	161	894	36993.6	26784	10209.6	5834.7	4374.87	10.1956	9.23108	8.67158	8.38363	0	1	0	0	1	0	0	0			1	2	2	1	1	1	1	1	1	1	0	0	2.44764	2	2	2
44.67	0	94	68	89	5.8	133	0	0	93	69	91	5.9	89	937	32224.7	27780.6	4444.13	1824.27	2619.86	10.2321	8.39934	7.50893	7.87088	0	0	0	0	0	0	1	1	0	0	1	1	2	1	0	0	0	0	0	1	0	0	2.56537	1	1	2
46.86	0	118	75	100	5.8	198	0	0	114	79	109	5.8	183	740	27397.9	18422.5	8975.37	4639.9	4335.47	9.82133	9.10224	8.44245	8.37459	0	0	0	0	0	0	1	1	1	1	0	1	1	1	1	0	1	1	0	0	0	0	2.02601	2	1	2
51.7	0	111	72	89	5.8	121	0	0	128	79	91	5.5	125	1203	16948.9	7545.63	9403.28	6531.72	2871.56	8.92872	9.14881	8.78443	7.96261	0	0	0	0	0	0	1	1	1	1	0	0	0	0	1	1	0	0	0	0	0	0	3.29363	1	2	1
47.2	0	105	75	88	5.1	94	0	0	100	67	93	5.3	121	1533	35402	25570.6	9831.47	6227.55	3603.92	10.1492	9.19334	8.73674	8.18978	0	0	0	0	0	0	0	0	1	1	1	2	2	1	1	1	1	0	1	1	0	0	4.19712	1	2	2
41.9	0	102	69	90	5.1	113	0	0	112	78	93	5.3	116	1674	24834.4	17756.8	7077.61	2849.14	4228.47	9.78452	8.86469	7.95477	8.3496	0	0	0	0	0	0	0	0	1	1	0	1	1	1	0	0	1	1	0	0	0	0	4.58316	2	1	2
50.83	0	112	78	89	6.4	130	0	0	106	66	82	6.3	110	1172	26203.6	19949.2	6254.38	2533.08	3721.3	9.90094	8.74104	7.83719	8.22183	0	0	0	0	0	0	0	0	0	0	0	1	1	1	0	0	1	0	0	0	0	0	3.20876	1	1	2
45.82	0	91	59	97	5.7	161	0	0	113	60	104	5.8	134	1670	15020	11512.4	3507.53	2123.46	1384.07	9.35118	8.16267	7.6608	7.23278	0	0	0	0	0	0	0	1	1	1	0	0	0	0	0	0	0	0	0	0	0	0	4.57221	1	1	1
51.49	0	117	70	89	5.3	119	0	0	116	69	78	5.6	105	1176	19605.6	16953	2652.59	1692.23	960.361	9.7382	7.88329	7.4338	6.86731	0	0	0	0	0	0	0	0	0	0	0	0	1	0	0	0	0	0	0	0	0	0	3.21971	1	1	1
46.38	0	124	85	82	5.1	75	0	0	122	72	89	5.2	135	1232	16872.9	13193	3679.92	1599.4	2080.52	9.48744	8.21065	7.37738	7.64037	0	0	0	0	0	0	0	0	1	1	0	0	0	0	0	0	0	0	0	0	0	0	3.37303	1	1	1
50.11	0	131	78	82	5.7	111	0	0	128	76	96	5.6	108	1035	19059.4	14888.2	4171.17	2484.99	1686.18	9.60832	8.33595	7.81802	7.43022	0	0	0	0	0	0	1	1	0	0	0	0	0	0	0	0	0	0	0	0	0	0	2.83368	1	1	1
44.16	0	125	85	96	5.9	136	0	0	117	77	107	5.8	250	1204	33100	23586.6	9513.45	5991.45	3522	10.0684	9.16046	8.69809	8.16678	0	1	0	0	1	0	0	0	1	1	1	2	2	1	1	1	1	0	1	1	0	0	3.29637	1	2	2
42.53	0	91	60	84	5.2	59	0	0	99	70	78	5.2	80	1019	10599.6	8510.34	2089.27	960.59	1128.68	9.04904	7.64457	6.86755	7.0288	0	0	0	0	0	0	1	1	0	0	0	0	0	0	0	0	0	0	0	0	0	0	2.78987	1	1	1
44.29	0	94	65	91	5.5	154	0	0	97	65	94	5.3	134	755	18570.1	15863.3	2706.76	1527.15	1179.6	9.67176	7.90351	7.33116	7.07293	0	0	0	0	0	0	1	1	0	0	0	0	1	0	0	0	0	0	0	0	0	0	2.06708	1	1	1
40.89	0	111	67	91	5.3	104	0	0	102	57	100	5.3	60	1454	45820	34367.2	11452.8	6194.79	5258.04	10.4449	9.34599	8.73146	8.56751	0	0	0	0	0	0	0	0	1	1	1	2	2	1	1	1	2	1	1	1	0	1	3.98083	2	2	2
45.69	0	116	73	93	5.4	117	0	0	116	73	102	5.4	150	848	19986.3	14941.5	5044.82	1921.56	3123.26	9.6119	8.52612	7.56089	8.04663	0	0	0	0	0	0	1	1	1	1	0	0	0	0	0	0	0	0	0	0	0	0	2.3217	1	1	1
44.74	0	110	79	94	5.7	161	0	0	131	86	104	5.4	185	700	39798.8	30366	9432.76	6284.97	3147.79	10.3211	9.15194	8.74592	8.05446	0	0	0	0	0	0	0	0	0	0	1	2	2	1	1	1	0	0	1	1	0	0	1.9165	1	2	2
37.51	0	109	69	86	5.3	83	0	0	110	68	92	5.2	95	733	6105.28	5220.31	884.97	170.264	714.706	8.56031	6.78555	5.13735	6.57187	0	0	0	0	0	0	1	1	1	1	0	0	0	0	0	0	0	0	0	0	0	0	2.00685	1	1	1
36.31	0	101	65	92	5.1	103	0	0	96	61	93	5.6	116	742	10406.9	9741.43	665.474	281.884	383.59	9.18414	6.5005	5.6415	5.94957	0	0	0	0	0	0	1	1	0	0	0	0	0	0	0	0	0	0	0	0	0	0	2.03148	1	1	1
50	0	124	78	89	5.8	137	0	0	114	79	89	5.3	133	1439	29547.9	17230.8	12317.1	8227.06	4090.05	9.75445	9.41874	9.01518	8.31631	0	0	0	0	0	0	1	1	1	1	1	1	1	0	2	1	1	1	0	0	1	0	3.93977	2	2	1
50.85	0	117	80	77	5.5	105	0	0	101	65	81	5.3	120	978	33848.8	30649.8	3198.99	1451.37	1747.62	10.3304	8.07059	7.28026	7.46601	0	0	0	0	0	0	1	1	1	1	1	2	2	1	0	0	0	0	1	1	0	0	2.67762	1	1	2
50.42	0	110	68	97	5.8	109	0	0	103	62	96	5.7	137	1076	30213.4	24945.2	5268.25	2880.18	2388.06	10.1244	8.56945	7.96561	7.77824	0	0	0	0	0	0	1	1	1	1	1	1	2	1	0	0	0	0	0	1	0	0	2.94593	1	1	2
48.58	0	103	71	96	5.6	111	0	0	109	63	88	6	98	405	28594.1	16582.8	12011.3	7648.2	4363.09	9.71612	9.3936	8.94223	8.38094	0	0	0	0	0	0	1	1	1	1	1	1	1	0	2	1	1	1	0	0	1	0	1.10883	2	2	1
45.3	0	100	67	87	6	97	0	0	95	58	95	5.6	93	376	15234.5	10653	4581.46	2676.1	1905.36	9.2736	8.42977	7.89212	7.55243	0	0	0	0	0	0	0	1	0	0	0	0	0	0	0	0	0	0	0	0	0	0	1.02943	1	1	1
41.94	0	99	66	90	6.1	100	0	0	102	72	98	5.7	131	712	26708.9	18360.3	8348.53	4764.85	3583.68	9.81795	9.02984	8.46902	8.18415	0	0	0	0	0	0	0	1	0	0	0	1	1	1	1	0	1	0	0	0	0	0	1.94935	1	1	2
48.74	0	118	65	136	7.8	261	0	1	59	93	102	5.8		711	11531	9556.79	1974.2	121.154	1853.05	9.16501	7.58792	4.79706	7.52459	1	1	0	1		1	1	1	0	0	0	0	0	0	0	0	0	0	0	0	0	0	1.94661	1	1	1
50.04	0	139	85	85	5.9	87	0	0	137	82	84	5.6	94	1078	23065.2	15737.9	7327.34	3561.72	3765.63	9.66383	8.89937	8.178	8.23367	0	0	0	0	0	0	0	0	1	1	0	0	1	0	0	0	1	0	0	0	0	0	2.9514	2	1	1
43.71	0	100	69	92	5.5	116	0	0	104	64	90	5.2	141	742	26208.7	18916.9	7291.83	4863.29	2428.54	9.84781	8.89451	8.48947	7.79504	0	0	0	0	0	0	0	0	0	0	0	1	1	1	1	0	0	0	0	0	0	0	2.03148	1	1	2
53.06	0	124	78	109	6.2	137	0	0	123	78	99	6	123	1456	33259.5	23631.4	9628.12	5884.25	3743.87	10.0703	9.17244	8.68003	8.22787	0	0	0	0	0	0	0	0	0	0	1	2	2	1	1	1	1	0	1	1	0	0	3.98631	1	2	2
44.54	0	100	62	84	5.4	108	0	0	111	62	80	5.2	131	1207	23186.2	19260.7	3925.42	2029.94	1895.47	9.86582	8.27523	7.61576	7.54722	0	0	0	0	0	0	0	0	0	0	0	0	1	1	0	0	0	0	0	0	0	0	3.30459	1	1	2
43.2	0	115	82	92	5.6	117	0	0	114	76	98	5.5	159	1120	32351.7	19563.2	12788.5	9040.53	3747.94	9.88141	9.4563	9.10947	8.22896	0	0	0	0	0	0	0	0	0	0	1	1	1	1	2	1	1	0	0	0	1	0	3.06639	1	2	2
31.76	0	85	63	75	4.8	97	0	0	102	71	81	5.1	96	1529	11952.7	9447.13	2505.53	1402.62	1102.91	9.15347	7.82626	7.2461	7.00571	0	0	0	0	0	0	0	0	1	1	0	0	0	0	0	0	0	0	0	0	0	0	4.18617	1	1	1
44.46	0	109	72	91	6	108	0	0	109	73	88	5.4	134	1204	22235.7	16346.5	5889.15	2912.55	2976.6	9.70177	8.68087	7.97678	7.99854	0	0	0	0	0	0	0	0	0	0	0	0	1	0	0	0	0	0	0	0	0	0	3.29637	1	1	1
43.36	0	122	79	95	6.4	100	0	0	138	87	89	6.1	73	1039	25588.3	18309.8	7278.49	3839.3	3439.19	9.81519	8.89268	8.25305	8.14299	0	0	0	0	0	0	0	0			0	1	1	1	1	0	1	0	0	0	0	0	2.84463	1	1	2
46.63	0	109	71	86	5.8	120	0	0	111	66	110	5.7		2005	32589.3	23942.1	8647.28	3955.08	4692.21	10.0834	9.065	8.28276	8.45366	0		0	0		0	1	1	1	1	1	1	2	1	1	0	1	1	0	1	0	0	5.48939	2	1	2
47.16	0	116	80	83	5.9	120	0	0	118	78	85	5.7		747	30965.1	19858.7	11106.4	6535.53	4570.89	9.8964	9.31528	8.78501	8.42746	0		0	0		0	1	1			1	1	1	1	1	1	1	1	0	0	0	0	2.04517	2	2	2
35.76	0	96	66	95	5.8	97	0	0	95	59	100	6.1	153	1088	22984.3	16809.3	6174.95	3001.78	3173.17	9.72969	8.72826	8.00696	8.06249	0	0	0	0	0	0	0	0			0	0	1	0	0	0	0	0	0	0	0	0	2.97878	1	1	1
36.11	0	123	83	104	5.4	75	0	0	120	85	106	5.4	118	822	13619	11572.6	2046.43	738.657	1307.77	9.3564	7.62385	6.60483	7.17608	0	0	0	0	0	0			1	1	0	0	0	0	0	0	0	0	0	0	0	0	2.25051	1	1	1
35.64	0	110	72	95	4.6	111	0	0	123	77	91	4.7	89	1736	28434.1	23863.1	4570.94	2340.59	2230.35	10.0801	8.42747	7.75816	7.70991	0	0	0	0	0	0	1	1	1	1	1	1	2	1	0	0	0	0	0	1	0	0	4.75291	1	1	2
50.19	0	105	78	83	5.9	115	0	0	103	66	86	5.9	114	896	41105.3	31248	9857.31	4723.85	5133.47	10.3497	9.19597	8.46038	8.54354	0	0	0	0	0	0	0	0	1	1	1	2	2	1	1	0	2	1	1	1	0	1	2.45311	2	1	2
40.64	0	121	80	89	5.8	159	0	0	117	74	88	5.6	203	1484	23055.1	18970.3	4084.8	1249.31	2835.49	9.85063	8.31503	7.13035	7.94997	0	1	0	0	1	0	0	0	1	1	0	0	1	1	0	0	0	0	0	0	0	0	4.06297	1	1	2
48.84	0	111	73	98	5.6	97	0	0	110	71	93	5.5	101	1078	30830.1	25690.1	5140.04	2103.47	3036.58	10.1539	8.54482	7.65134	8.01849	0	0	0	0	0	0	1	1	1	1	1	1	2	1	0	0	0	0	0	1	0	0	2.9514	1	1	2
42.19	0	107	73	89	5.5	102	0	0	103	69	90	5.4	97	894	32637	25792.5	6844.53	3606.23	3238.31	10.1578	8.83121	8.19042	8.08281	0	0	0	0	0	0	0	0	0	0	1	1	2	1	0	0	1	0	0	1	0	0	2.44764	1	1	2
42.96	0	101	68	93	5.5	131	0	0	103	62	104	5.4	130	939	21348.8	12773.9	8574.91	4030.48	4544.44	9.45516	9.0566	8.30164	8.42166	0	0	0	0	0	0	0	0	1	1	0	0	0	0	1	0	1	1	0	0	0	0	2.57084	2	1	1
49.6	0	110	67	93	5.1	100	0	0	129	74	91	5.2	112	1132	28995.9	23816	5179.91	1658.23	3521.68	10.0781	8.55254	7.41351	8.16669	0	0	0	0	0	0	0	0	0	0	1	1	2	1	0	0	1	0	0	1	0	0	3.09925	1	1	2
44.45	0	129	79	94	6.2	114	0	0	110	72	99	6.4	131	493	25459	16528.1	8930.84	5337.26	3593.58	9.71282	9.09727	8.58247	8.1869	0	0	0	0	0	0	0	0	0	0	0	1	1	0	1	0	1	0	0	0	0	0	1.34976	1	2	1
34.08	0	90	61	89	5.6	112	0	0	98	54	86	5.9	82	1071	21591	18770.7	2820.25	1071.14	1749.1	9.84005	7.94458	6.97648	7.46686	0	0	0	0	0	0	1	1			0	0	1	1	0	0	0	0	0	0	0	0	2.93224	1	1	2
50.43	0	124	86	78	5.7	137	0	0	128	83	77	5.6	127	700	25463.6	17446	8017.63	4952.1	3065.53	9.76687	8.9894	8.50757	8.02798	0	0	0	0	0	0	1	1	1	1	0	1	1	0	1	0	0	0	0	0	0	0	1.9165	1	2	1
43.11	0	122	78	91	5.5	95	0	0	127	89	94	5.4	103	1100	26370.4	17376.2	8994.17	4924.16	4070.01	9.76286	9.10433	8.50191	8.3114	0	0	0	0	0	0			1	1	0	1	1	0	1	0	1	1	0	0	0	0	3.01164	2	1	1
51.7	0	116	75	96	5.2	126	0	0	101	69	98	5.3		1125	20369.6	11044.6	9324.98	5551.81	3773.17	9.3097	9.14045	8.62188	8.23567	0		0	0		0	0	1	0	0	0	0	0	0	1	1	1	0	0	0	0	0	3.08008	2	2	1
40.06	0	105	61	86	5.5	85	0	0	111	64	88	5.5		755	21190.3	17601.1	3589.23	2162.44	1426.79	9.77572	8.18569	7.67899	7.26318	0		0	0		0	0	0	0	0	0	0	1	1	0	0	0	0	0	0	0	0	2.06708	1	1	2
44.74	0	131	84	93	5.3	116	0	0	106	71	96	5.6	111	1070	39508.8	28105	11403.9	6313.5	5090.36	10.2437	9.34171	8.75045	8.5351	0	0	0	0	0	0	1	1	1	1	1	2	2	1	1	1	1	1	1	1	0	0	2.9295	2	2	2
46.31	0	98	64	83	5.1	89	0	0	115	80	95	5.3		1176	21220.7	15625.5	5595.28	2326.56	3268.72	9.65666	8.62968	7.75215	8.09215	0		0	0		0	0	0	0	0	0	0	1	0	0	0	1	0	0	0	0	0	3.21971	1	1	1
38.9	0	123	82	123	7.2		0	1	115	73	102	6.8	203	1491	20223.8	13256.6	6967.19	4454.45	2512.74	9.49225	8.84897	8.40166	7.82913	1	1	0	0		0	1	1	1	1	0	0	0	0	1	0	0	0	0	0	0	0	4.08214	1	1	1
30.55	0	115	80	85	5.6	58	0	0	113	76	90	5.5	71	1428	8824.08	7788.53	1035.55	282.17	753.382	8.96041	6.94269	5.64251	6.62457	0	0	0	0	0	0	1	1	1	1	0	0	0	0	0	0	0	0	0	0	0	0	3.90965	1	1	1
28.74	0	109	63	80	5.5	150	0	0	107	71	94	5.6	200	1130	18524.8	14730.6	3794.2	1771.99	2022.21	9.59768	8.24123	7.47986	7.61195	0	1	0	0	1	0					0	0	0	0	0	0	0	0	0	0	0	0	3.09377	1	1	1
32.75	0	104	74	113	5.9	127	0	0	97	69	89	5.6	111	1046	21344.6	17702.4	3642.13	1822.3	1819.83	9.78146	8.20032	7.50785	7.5065	0	0	0	0	0	0	0	0	0	0	0	0	1	1	0	0	0	0	0	0	0	0	2.86379	1	1	2
28.61	0	106	73	83	5.9	99	0	0	90	52	78	5.5	118	673	37933.3	29609.1	8324.24	3591.55	4732.69	10.2958	9.02693	8.18634	8.46225	0	0	0	0	0	0	1	1	0	0	1	2	2	1	0	0	1	1	1	1	0	0	1.84257	2	1	2
29.35	0	124	78	89	5.7	105	0	0	124	83	106	5.5	125	1237	18354.5	14482.4	3872.1	2122.31	1749.79	9.58069	8.26155	7.66026	7.46725	0	0	0	0	0	0	0	0	1	1	0	0	0	0	0	0	0	0	0	0	0	0	3.38672	1	1	1
29.35	0	97	64	76	5.9	95	0	0	65	96	83	5.5	89	711	13726.8	10834	2892.77	1217.88	1674.89	9.29044	7.96997	7.10487	7.4235	0	0	0	1	0	1	1	1	0	0	0	0	0	0	0	0	0	0	0	0	0	0	1.94661	1	1	1
50.39	0	105	69	88	6.2	99	0	0	118	65	91	5.7	121	1198	22494.3	13125.4	9368.83	5793.29	3575.54	9.4823	9.14514	8.66446	8.18187	0	0	0	0	0	0	1	1	1	1	0	0	0	0	1	1	1	0	0	0	0	0	3.27995	1	2	1
60.27	1	135	78	102	5.9	133	1	0	122	70	98	5.6	135	701	29134.3	13505.5	15628.7	10153.8	5474.94	9.51085	9.65686	9.2256	8.60794	0	0	0	1	0	1	0	0	1	1	1	1	0	0	2	1	2	1	0	0	1	1	1.91923	2	2	1
51.08	1	129	87	89	4.8	158	0	0	137	91	97	4.7	179	874	33015.4	19276.5	13738.9	8266.33	5472.6	9.86664	9.52799	9.01995	8.60751	0	0	0	1	0	1	0	0	0	0	1	2	1	1	2	1	2	1	1	0	1	1	2.39288	2	2	2
51.38	1	128	86	88	5.4	65	0	0	118	77	84	5.5	72	1454	15632.3	9860.81	5771.49	2489.86	3281.63	9.19632	8.66069	7.81998	8.0961	0	0	0	0	0	0	0	0	0	0	0	0	0	0	0	0	1	0	0	0	0	0	3.98083	1	1	1
53.51	0	112	76	95	5.9	107	0	0	112	74	112	5.9	222	975	45142.9	31711.4	13431.5	7087.76	6343.75	10.3644	9.50536	8.86613	8.75523	0	1	0	0	1	0	1	1	1	1	1	2	2	1	2	1	2	1	1	1	1	1	2.6694	2	2	2
52.84	0	105	65	98	5.7	132	0	0	98	61	94	5.5	135	1106	22850	15447.5	7402.42	4740.16	2662.26	9.6452	8.90956	8.46383	7.88693	0	0	0	0	0	0	0	0	1	1	0	0	1	0	1	0	0	0	0	0	0	0	3.02806	1	1	1
58.15	0	119	80	79	5.4	149	0	0	132	85	89	5.1	111	909	34502.6	23468.9	11033.7	6807.82	4225.9	10.0634	9.30871	8.82583	8.34899	0	0	0	0	0	0	0	0	1	1	1	2	2	1	1	1	1	1	1	1	0	0	2.48871	2	2	2
69.34	0	134	70	83	5.7	152	0	0	121	67	87	5.6	151	790	29213	22765.2	6447.81	3840.78	2607.02	10.033	8.7715	8.25343	7.86596	0	0	0	0	0	0	0	0	0	0	1	1	2	1	1	0	0	0	0	1	0	0	2.1629	1	1	2
47.81	0	123	69	94	5.4	133	0	0	114	73	89	5.6	117	810	34933.6	24338.1	10595.5	6193.54	4401.96	10.0998	9.26818	8.73126	8.3898	0	0	0	0	0	0					1	2	2	1	1	1	1	1	1	1	0	0	2.21766	2	2	2
30.09	0	114	77	86	5.5	84	0	0	119	82	94	5.5	125	1247	32069.6	24325.3	7744.26	4206.96	3537.3	10.0993	8.95471	8.3445	8.17112	0	0	0	0	0	0	0	0	1	1	1	1	2	1	1	0	1	0	0	1	0	0	3.4141	1	1	2
56.57	0	114	67	82	5.5	96	0	0	121	74	92	5.4	96	877	32497.6	25557.9	6939.74	3867.22	3072.52	10.1487	8.84502	8.26029	8.03025	0	0	0	0	0	0	0	0	0	0	1	1	2	1	1	0	0	0	0	1	0	0	2.4011	1	1	2
56.21	0	139	89	98	5.9	69	0	0	146	89	112	5.7	135	1317	37782.9	29140.7	8642.18	3865.82	4776.36	10.2799	9.06441	8.25993	8.47143	0	0	0	1	0	1	1	1	1	1	1	2	2	1	1	0	1	1	1	1	0	0	3.60575	2	1	2
53.34	1	116	76	90	5.6	109	0	0	123	85	98	5.9	88	706	20180.3	10446.4	9733.94	5373.96	4359.98	9.25401	9.18337	8.58932	8.38022	0	0	0	0	0	0	1	1	1	1	0	0	0	0	1	0	1	1	0	0	0	0	1.93292	2	2	1
55.93	0	121	81	81	5.7	116	0	0	131	86	73	5.8	107	854	17509.5	14322.3	3187.24	847.774	2339.47	9.56957	8.06691	6.74261	7.75768	0	0	0	0	0	0	0	0	1	1	0	0	0	0	0	0	0	0	0	0	0	0	2.33812	1	1	1
62.42	0	119	72	100	5.9	116	0	0	129	76	97	6	132	1055	37492.6	17856.6	19636	13680.9	5955.14	9.79013	9.88512	9.52376	8.69201	0	0	0	0	0	0	1	1	0	0	1	2	1	1	2	1	2	1	1	0	1	1	2.88843	2	2	2
